# Supplementary material for: Above and belowground phenotypic response to exogenous auxin across Arabidopsis thaliana mutants and natural accessions varies from seedling to reproductive maturity
Source: PeerJ. 2024 Feb 9;12:e16873. doi: 10.7717/peerj.16873 (PMC10860551; doi:10.7717/peerj.16873)
Supplement: Supplemental Information 1 [file peerj-12-16873-s001.csv]

gene	locus_capt	type	Stock_number	PA.site.number	insert.location	PA.group	treatment	collection.time	replicate	tray	row	column	plant_ID	rosette.diameter	bolt.at.collection	germination.day	Length.cm.	primary.length	upper.LR.count	mid.LR.count	lower.LR.count	upper.LR.length	mid.LR.length	lower.LR.length	LR.count	mid.LR.density	lower.LR.density	ttl.LR.count	upper.LR.density	below.ground.mass.mg	above.ground.mass.mg	day.to.bolt	diameter.at.bolt	day.to.flower	day.to.mature	reprod.num	basal.fruit.length	mid.fruit.length	upper.fruit.length	inflorescence.height	mainbranch	basal.branch	ttl.maininfl.branch	branch.basalbranch	days.to.collect	days.to.bolt	days.to.flower	collection.age	days.to.mature
phytometer			CS22596	NA	phytometer		IAA	21d	2	1	A	1	1	22.6	n	2	36.1634	2.605	32	13	6	2.007	0.027	0.106	19	14.97120921	6.909788868	NA	NA	0.719	3.995	NA	NA	NA	NA	NA	NA	NA	NA	NA	NA	NA	NA	NA	NA	NA	NA	NA	NA
phytometer			CS22596	NA	phytometer		control	21d	1	1	A	2	2	29.6	n	4	87.2446	4.929	NA	13	2	NA	0.89	0.589	15	7.912355447	1.217285453	NA	NA	1.133	18.039	NA	NA	NA	NA	NA	NA	NA	NA	NA	NA	NA	NA	NA	NA	NA	NA	NA	NA
ARF21	AT1G34410	auxin.signal.transduction	SALK_020702C	0	exon	0	control	21d	1	1	A	8	8	25.3	y	2	83.9033	4.86	8	12	5	0.242	0.715	0.122	17	7.407407407	3.086419753	NA	NA	0.637	9.889	NA	NA	NA	NA	NA	NA	NA	NA	NA	NA	NA	NA	NA	NA	NA	NA	NA	NA
ARF11	AT2G46530	auxin.signal.transduction	SALK_063778C	4	exon	>2	control	21d	1	1	A	9	9	NA		NA	NA	NA	NA	NA	NA	NA	NA	NA	NA	NA	NA	NA	NA	NA	NA	NA	NA	NA	NA	NA	NA	NA	NA	NA	NA	NA	NA	NA	NA	NA	NA	NA	NA
phytometer			CS70000	NA	phytometer		control	21d	1	1	B	1	11	28.4	y	3	129.323	4.882	NA	4	5	NA	1.002	0.182	9	2.458009013	3.072511266	NA	NA	0.962	8.029	NA	NA	NA	NA	NA	NA	NA	NA	NA	NA	NA	NA	NA	NA	NA	NA	NA	NA
AFB3	AT1G12820	auxin.signal.transduction	SALK_068787C	1	exon	1+2	control	21d	2	1	B	2	12	29.7	y	3	96.5935	7.055	NA	8	16	NA	2.795	1.212	24	3.401842665	6.80368533	NA	NA	1.471	16.84	NA	NA	NA	NA	NA	NA	NA	NA	NA	NA	NA	NA	NA	NA	NA	NA	NA	NA
LAX2	AT2G21050	auxin.transport	SALK_208379C	1	exon	1+2	control	21d	1	1	B	3	13	26.1	y	3	139.3264	6.627	NA	9	9	NA	0.134	0.244	18	4.074241738	4.074241738	NA	NA	1.052	9.738	NA	NA	NA	NA	NA	NA	NA	NA	NA	NA	NA	NA	NA	NA	NA	NA	NA	NA
ABP1	AT4G02980	auxin.signal.transduction	SALK_208329C	4	promoter	>2	control	21d	1	1	B	4	14	26.1	y	3	80.4127	5.744	NA	11	8	NA	0.071	0.225	19	5.745125348	4.178272981	NA	NA	1.004	8.852	NA	NA	NA	NA	NA	NA	NA	NA	NA	NA	NA	NA	NA	NA	NA	NA	NA	NA
IAA5	AT1G15580	auxin.signal.transduction	SALK_112553C	2	exon	1+2	IAA	21d	2	1	B	6	16	25.9	y	3	204.2012	5.886	NA	19	13	NA	0.198	0.034	32	9.683995923	6.625891947	NA	NA	2.209	9.847	NA	NA	NA	NA	NA	NA	NA	NA	NA	NA	NA	NA	NA	NA	NA	NA	NA	NA
LAX2	AT2G21050	auxin.transport	SALK_208379C	1	exon	1+2	IAA	21d	1	1	B	7	17	20.8	n	2	48.57	3.142	NA	2	5	NA	1.208	0.047	7	1.909611712	4.774029281	NA	NA	0.824	4.425	NA	NA	NA	NA	NA	NA	NA	NA	NA	NA	NA	NA	NA	NA	NA	NA	NA	NA
phytometer			CS22647	NA	phytometer		control	21d	2	1	C	3	23	19.7	n	2	30.8182	2.561	9	2	3	0.812	0.055	0.151	5	2.34283483	3.514252245	NA	NA	0.616	6.88	NA	NA	NA	NA	NA	NA	NA	NA	NA	NA	NA	NA	NA	NA	NA	NA	NA	NA
PIN8	AT5G15100	auxin.transport	SALK_204263C	0	intron	0	IAA	21d	2	1	C	6	26	24.2	n	3	124.2004	5.549	NA	21	18	NA	0.246	0.254	39	11.35339701	9.73148315	NA	NA	0.918	5.997	NA	NA	NA	NA	NA	NA	NA	NA	NA	NA	NA	NA	NA	NA	NA	NA	NA	NA
phytometer			CS22636	NA	phytometer		IAA	21d	2	1	C	7	27	25.5	n	3	137.0385	4.969	NA	13	6	NA	0.564	0.026	19	7.848661703	3.622459247	NA	NA	0.91	6.362	NA	NA	NA	NA	NA	NA	NA	NA	NA	NA	NA	NA	NA	NA	NA	NA	NA	NA
phytometer			CS22617	NA	phytometer		control	21d	2	1	C	8	28	NA		5	NA	NA	NA	NA	NA	NA	NA	NA	NA	NA	NA	NA	NA	NA	NA	NA	NA	NA	NA	NA	NA	NA	NA	NA	NA	NA	NA	NA	NA	NA	NA	NA	NA
SUR1	AT2G20610	auxin.synthesis.metabolism	SALK_113460C	1	intron	1+2	control	21d	2	1	C	9	29	NA		NA	NA	NA	NA	NA	NA	NA	NA	NA	NA	NA	NA	NA	NA	NA	NA	NA	NA	NA	NA	NA	NA	NA	NA	NA	NA	NA	NA	NA	NA	NA	NA	NA	NA
IAA15	AT1G80390	auxin.signal.transduction	SALK_150265C	0	no.info	0	control	21d	2	1	C	10	30	17.3	y	4	56.7766	2.726	NA	8	2	NA	0.247	0.194	10	8.804108584	2.201027146	NA	NA	0.786	5.521	NA	NA	NA	NA	NA	NA	NA	NA	NA	NA	NA	NA	NA	NA	NA	NA	NA	NA
IAA5	AT1G15580	auxin.signal.transduction	SALK_112553C	2	exon	1+2	control	21d	1	1	D	1	31	26.8	y	3	79.5731	1.333	NA	8	3	NA	0.355	0.048	11	18.00450113	6.751687922	NA	NA	0.93	12.714	NA	NA	NA	NA	NA	NA	NA	NA	NA	NA	NA	NA	NA	NA	NA	NA	NA	NA
IAA8	AT2G22670	auxin.signal.transduction	SALK_202296C	1	promoter	1+2	control	21d	1	1	D	2	32	35.1	y	3	227.215	2.315	NA	15	2	NA	0.809	0.116	17	19.43844492	2.591792657	NA	NA	2.273	26.009	NA	NA	NA	NA	NA	NA	NA	NA	NA	NA	NA	NA	NA	NA	NA	NA	NA	NA
ARF14	AT1G35540	auxin.signal.transduction	SALK_049581C	0	exon	0	IAA	21d	2	1	D	3	33	24.1	n	3	90.507	4.581	NA	8	9	NA	0.299	0.49	17	5.239030779	5.893909627	NA	NA	0.798	6.252	NA	NA	NA	NA	NA	NA	NA	NA	NA	NA	NA	NA	NA	NA	NA	NA	NA	NA
ARF1	AT1G59750	auxin.signal.transduction	SALK_079046C	2	exon	1+2	IAA	21d	2	1	D	4	34	25.6	n	3	97.8909	5.722	NA	19	3	NA	0.284	0.017	22	9.961551905	1.572876617	NA	NA	1.711	7.685	NA	NA	NA	NA	NA	NA	NA	NA	NA	NA	NA	NA	NA	NA	NA	NA	NA	NA
LAX2	AT2G21050	auxin.transport	SALK_208379C	1	exon	1+2	control	21d	2	1	D	6	36	31.8	y	2	92.0329	5.612	14	10	5	1.799	0.928	0.407	15	5.345687812	2.672843906	NA	NA	0.891	14.829	NA	NA	NA	NA	NA	NA	NA	NA	NA	NA	NA	NA	NA	NA	NA	NA	NA	NA
IAA8	AT2G22670	auxin.signal.transduction	SALK_202296C	1	promoter	1+2	IAA	21d	2	1	D	7	37	23.8	n	3	79.7774	3.398	NA	10	6	NA	0.091	0.052	16	8.828722778	5.297233667	NA	NA	0.96	4.426	NA	NA	NA	NA	NA	NA	NA	NA	NA	NA	NA	NA	NA	NA	NA	NA	NA	NA
PIN7	AT1G23080	auxin.transport	SALK_048791C	3	exon	>2	control	21d	1	1	D	9	39	27.7	y	3	195.7345	5.573	NA	9	7	NA	2.666	0.748	16	4.844787368	3.768167953	NA	NA	1.824	14.171	NA	NA	NA	NA	NA	NA	NA	NA	NA	NA	NA	NA	NA	NA	NA	NA	NA	NA
phytometer			CS22596	NA	phytometer		IAA	21d	1	1	E	2	42	27.1	n	3	156.9035	6.283	NA	20	18	NA	4.131	1.438	38	9.549578227	8.594620404	NA	NA	1.526	10.688	NA	NA	NA	NA	NA	NA	NA	NA	NA	NA	NA	NA	NA	NA	NA	NA	NA	NA
PIN7	AT1G23080	auxin.transport	SALK_048791C	3	exon	>2	IAA	21d	1	1	E	5	45	21.3	n	2	95.0325	6.625	42	24	12	0.957	0.436	0.55	36	10.86792453	5.433962264	NA	NA	0.766	4.076	NA	NA	NA	NA	NA	NA	NA	NA	NA	NA	NA	NA	NA	NA	NA	NA	NA	NA
phytometer			CS70000	NA	phytometer		control	21d	2	1	E	6	46	28.1	y	4	181.5278	5.962	NA	11	7	NA	1.458	0.948	18	5.535055351	3.52230795	NA	NA	1.233	13.563	NA	NA	NA	NA	NA	NA	NA	NA	NA	NA	NA	NA	NA	NA	NA	NA	NA	NA
SUR1	AT2G20610	auxin.synthesis.metabolism	SALK_113460C	1	intron	1+2	IAA	21d	1	1	E	7	47	NA		NA	NA	NA	NA	NA	NA	NA	NA	NA	NA	NA	NA	NA	NA	NA	NA	NA	NA	NA	NA	NA	NA	NA	NA	NA	NA	NA	NA	NA	NA	NA	NA	NA	NA
ARF11	AT2G46530	auxin.signal.transduction	SALK_063778C	4	exon	>2	IAA	21d	1	1	E	8	48	22.3	n	3	68.68	3.343	NA	7	4	NA	1.053	0.254	11	6.28178283	3.589590188	NA	NA	1.302	5.955	NA	NA	NA	NA	NA	NA	NA	NA	NA	NA	NA	NA	NA	NA	NA	NA	NA	NA
AFB3	AT1G12820	auxin.signal.transduction	SALK_068787C	1	exon	1+2	IAA	21d	1	1	F	1	51	26.8	y	4	112.7187	5.183	NA	11	8	NA	0.18	0.183	19	6.366968937	4.630522863	NA	NA	1.072	6.842	NA	NA	NA	NA	NA	NA	NA	NA	NA	NA	NA	NA	NA	NA	NA	NA	NA	NA
phytometer			CS22658	NA	phytometer		IAA	21d	1	1	F	2	52	18.8	n	3	64.72	3.955	NA	12	3	NA	0.096	1.241	15	9.102402023	2.275600506	NA	NA	0.394	2.927	NA	NA	NA	NA	NA	NA	NA	NA	NA	NA	NA	NA	NA	NA	NA	NA	NA	NA
ARF4	AT5G60450	auxin.signal.transduction	SALK_070506C	3	exon	>2	IAA	21d	2	1	F	4	54	23.5	n	3	112.7226	4.862	NA	21	4	NA	0.683	0.824	25	12.9576306	2.468120115	NA	NA	0.879	5.218	NA	NA	NA	NA	NA	NA	NA	NA	NA	NA	NA	NA	NA	NA	NA	NA	NA	NA
phytometer			CS22647	NA	phytometer		IAA	21d	2	1	F	6	56	14	n	4	15.3537	3.285	NA	12	1	NA	0.286	0.072	13	10.95890411	0.913242009	NA	NA	0.158	1.65	NA	NA	NA	NA	NA	NA	NA	NA	NA	NA	NA	NA	NA	NA	NA	NA	NA	NA
ARF11	AT2G46530	auxin.signal.transduction	SALK_063778C	4	exon	>2	control	21d	2	1	F	7	57	NA		5	NA	NA	NA	NA	NA	NA	NA	NA	NA	NA	NA	NA	NA	NA	NA	NA	NA	NA	NA	NA	NA	NA	NA	NA	NA	NA	NA	NA	NA	NA	NA	NA	NA
IAA33	AT5G57420	auxin.signal.transduction	SALK_134724C	0	promoter	0	IAA	21d	2	1	F	9	59	21.5	n	2	67.4787	2.842	NA	14	0	NA	0.283	0	14	14.77832512	0	NA	NA	0.717	3.832	NA	NA	NA	NA	NA	NA	NA	NA	NA	NA	NA	NA	NA	NA	NA	NA	NA	NA
IAA8	AT2G22670	auxin.signal.transduction	SALK_202296C	1	promoter	1+2	control	21d	2	1	F	10	60	26.2	y	3	145.4262	NA	NA	NA	NA	NA	NA	NA	NA	NA	NA	NA	NA	1.276	15.196	NA	NA	NA	NA	NA	NA	NA	NA	NA	NA	NA	NA	NA	NA	NA	NA	NA	NA
phytometer			CS22658	NA	phytometer		control	21d	1	1	G	2	62	30.5	n	2	117.3016	6.077	15	9	8	1.082	0.665	0.305	17	4.442981734	3.949317097	NA	NA	1.074	12.129	NA	NA	NA	NA	NA	NA	NA	NA	NA	NA	NA	NA	NA	NA	NA	NA	NA	NA
ARF4	AT5G60450	auxin.signal.transduction	SALK_070506C	3	exon	>2	control	21d	2	1	G	5	65	25.1	y	2	136.7254	5.378	8	10	6	2.036	0.232	0.394	16	5.578281889	3.346969134	NA	NA	1.223	14.872	NA	NA	NA	NA	NA	NA	NA	NA	NA	NA	NA	NA	NA	NA	NA	NA	NA	NA
ARF21	AT1G34410	auxin.signal.transduction	SALK_020702C	0	exon	0	IAA	21d	1	1	G	8	68	23.6	n	2	74.4652	2.984	NA	8	3	NA	0.361	0.149	11	8.042895442	3.016085791	NA	NA	0.836	4.571	NA	NA	NA	NA	NA	NA	NA	NA	NA	NA	NA	NA	NA	NA	NA	NA	NA	NA
IAA33	AT5G57420	auxin.signal.transduction	SALK_134724C	0	promoter	0	IAA	21d	1	1	G	9	69	21.2	n	2	103.3397	4.394	NA	9	13	NA	0.948	1.374	22	6.144742831	8.875739645	NA	NA	1.853	4.755	NA	NA	NA	NA	NA	NA	NA	NA	NA	NA	NA	NA	NA	NA	NA	NA	NA	NA
ARF14	AT1G35540	auxin.signal.transduction	SALK_049581C	0	exon	0	control	21d	2	1	G	10	70	21.2	y	2	49.1135	3.808	6	3	0	1.004	0.533	0	3	2.363445378	0	NA	NA	0.617	8.648	NA	NA	NA	NA	NA	NA	NA	NA	NA	NA	NA	NA	NA	NA	NA	NA	NA	NA
phytometer			CS70000	NA	phytometer		IAA	21d	1	1	H	2	72	26.2	n	3	147.1407	6.021	NA	17	10	NA	1.315	0.091	27	8.470353762	4.982561036	NA	NA	1.135	7.443	NA	NA	NA	NA	NA	NA	NA	NA	NA	NA	NA	NA	NA	NA	NA	NA	NA	NA
phytometer			CS22658	NA	phytometer		IAA	21d	2	1	H	5	75	22.2	n	3	109.7797	4.505	NA	9	17	NA	0.042	0.316	26	5.993340733	11.32075472	NA	NA	0.952	6.097	NA	NA	NA	NA	NA	NA	NA	NA	NA	NA	NA	NA	NA	NA	NA	NA	NA	NA
IAA15	AT1G80390	auxin.signal.transduction	SALK_150265C	0	no.info	0	IAA	21d	2	1	H	10	80	21.9	n	6	113.5631	4.567	NA	9	8	NA	1.751	0.477	17	5.911977228	5.255090869	NA	NA	1.018	5.567	NA	NA	NA	NA	NA	NA	NA	NA	NA	NA	NA	NA	NA	NA	NA	NA	NA	NA
ARF1	AT1G59750	auxin.signal.transduction	SALK_079046C	2	exon	1+2	control	21d	1	1	I	1	81	22.8	n	3	66.08	4.234	NA	10	6	NA	0.838	0.065	16	7.085498347	4.251299008	NA	NA	0.78	5.422	NA	NA	NA	NA	NA	NA	NA	NA	NA	NA	NA	NA	NA	NA	NA	NA	NA	NA
AFB3	AT1G12820	auxin.signal.transduction	SALK_068787C	1	exon	1+2	control	21d	1	1	I	2	82	27.4	y	3	179.1939	6.416	NA	13	23	NA	0.938	0.024	36	6.078553616	10.75436409	NA	NA	1.799	18.068	NA	NA	NA	NA	NA	NA	NA	NA	NA	NA	NA	NA	NA	NA	NA	NA	NA	NA
PIN7	AT1G23080	auxin.transport	SALK_048791C	3	exon	>2	IAA	21d	2	1	I	8	88	16.1	n	3	80.7037	4.824	NA	19	7	NA	0.208	0.371	26	11.8159204	4.353233831	NA	NA	0.442	2.797	NA	NA	NA	NA	NA	NA	NA	NA	NA	NA	NA	NA	NA	NA	NA	NA	NA	NA
PIN8	AT5G15100	auxin.transport	SALK_204263C	0	intron	0	control	21d	2	1	I	10	90	26.2	y	3	171.3457	NA	NA	NA	NA	NA	NA	NA	NA	NA	NA	NA	NA	1.203	13.634	NA	NA	NA	NA	NA	NA	NA	NA	NA	NA	NA	NA	NA	NA	NA	NA	NA	NA
ARF4	AT5G60450	auxin.signal.transduction	SALK_070506C	3	exon	>2	IAA	21d	1	1	J	1	91	22.5	n	3	53.0327	3.301	NA	11	2	NA	0.585	0.182	13	9.996970615	1.817631021	NA	NA	0.482	3.173	NA	NA	NA	NA	NA	NA	NA	NA	NA	NA	NA	NA	NA	NA	NA	NA	NA	NA
IAA5	AT1G15580	auxin.signal.transduction	SALK_112553C	2	exon	1+2	control	21d	2	1	J	2	92	28.6	y	3	145.9129	8.032	NA	11	12	NA	0.116	1.196	23	4.108565737	4.482071713	NA	NA	1.224	15.419	NA	NA	NA	NA	NA	NA	NA	NA	NA	NA	NA	NA	NA	NA	NA	NA	NA	NA
phytometer			CS22596	NA	phytometer		control	21d	2	1	J	4	94	22.8	n	3	75.2192	5.689	NA	6	8	NA	0.884	0.05	14	3.164000703	4.218667604	NA	NA	0.807	13.498	NA	NA	NA	NA	NA	NA	NA	NA	NA	NA	NA	NA	NA	NA	NA	NA	NA	NA
ARF11	AT2G46530	auxin.signal.transduction	SALK_063778C	4	exon	>2	IAA	21d	2	1	J	6	96	22.1	n	3	108.6045	5.811	NA	19	5	NA	0.983	0.49	24	9.808982963	2.581311306	NA	NA	1.337	8.009	NA	NA	NA	NA	NA	NA	NA	NA	NA	NA	NA	NA	NA	NA	NA	NA	NA	NA
AFB3	AT1G12820	auxin.signal.transduction	SALK_068787C	1	exon	1+2	IAA	21d	2	1	J	10	100	NA		NA	NA	NA	NA	NA	NA	NA	NA	NA	NA	NA	NA	NA	NA	NA	NA	NA	NA	NA	NA	NA	NA	NA	NA	NA	NA	NA	NA	NA	NA	NA	NA	NA	NA
IAA8	AT2G22670	auxin.signal.transduction	SALK_202296C	1	promoter	1+2	IAA	21d	1	1	K	2	102	25	n	3	65.7573	5.241	NA	9	2	NA	1.851	1.097	11	5.151688609	1.144819691	NA	NA	1.162	8.453	NA	NA	NA	NA	NA	NA	NA	NA	NA	NA	NA	NA	NA	NA	NA	NA	NA	NA
ARF14	AT1G35540	auxin.signal.transduction	SALK_049581C	0	exon	0	control	21d	1	1	K	6	106	20	y	3	52.5247	5.612	NA	11	4	NA	3.156	0.207	15	5.880256593	2.138275125	NA	NA	0.36	3.933	NA	NA	NA	NA	NA	NA	NA	NA	NA	NA	NA	NA	NA	NA	NA	NA	NA	NA
PIN7	AT1G23080	auxin.transport	SALK_048791C	3	exon	>2	control	21d	2	1	K	7	107	21.8	y	2	173.92	4.708	10	8	2	2.735	0.49	0.057	10	5.097706032	1.274426508	NA	NA	1.506	13.034	NA	NA	NA	NA	NA	NA	NA	NA	NA	NA	NA	NA	NA	NA	NA	NA	NA	NA
ARF21	AT1G34410	auxin.signal.transduction	SALK_020702C	0	exon	0	control	21d	2	1	K	9	109	28.6	y	3	179.5532	5.821	NA	8	8	NA	0.131	1.143	16	4.12300292	4.12300292	NA	NA	1.6	13.361	NA	NA	NA	NA	NA	NA	NA	NA	NA	NA	NA	NA	NA	NA	NA	NA	NA	NA
ARF21	AT1G34410	auxin.signal.transduction	SALK_020702C	0	exon	0	IAA	21d	2	1	K	10	110	30.5	y	2	151.6001	3.96	18	8	8	0.867	1.612	0.303	16	6.060606061	6.060606061	NA	NA	1.145	10.49	NA	NA	NA	NA	NA	NA	NA	NA	NA	NA	NA	NA	NA	NA	NA	NA	NA	NA
PIN8	AT5G15100	auxin.transport	SALK_204263C	0	intron	0	IAA	21d	1	1	L	3	113	23.4	n	4	104.6574	4.926	NA	9	7	NA	0.599	0.1	16	5.481120585	4.263093788	NA	NA	0.944	4.922	NA	NA	NA	NA	NA	NA	NA	NA	NA	NA	NA	NA	NA	NA	NA	NA	NA	NA
ABP1	AT4G02980	auxin.signal.transduction	SALK_208329C	4	promoter	>2	control	21d	2	1	L	5	115	20.2	y	5	46.0026	5.006	NA	8	6	NA	0.583	0.08	14	4.794246904	3.595685178	NA	NA	0.288	2.772	NA	NA	NA	NA	NA	NA	NA	NA	NA	NA	NA	NA	NA	NA	NA	NA	NA	NA
phytometer			CS22647	NA	phytometer		IAA	21d	1	1	L	8	118	NA		7	NA	NA	NA	NA	NA	NA	NA	NA	NA	NA	NA	NA	NA	NA	NA	NA	NA	NA	NA	NA	NA	NA	NA	NA	NA	NA	NA	NA	NA	NA	NA	NA	NA
phytometer			CS22617	NA	phytometer		IAA	21d	2	1	L	9	119	19	n	2	45.9643	1.597	10	5	3	0.447	0.601	0.035	8	9.392611146	5.635566688	NA	NA	1.068	4.579	NA	NA	NA	NA	NA	NA	NA	NA	NA	NA	NA	NA	NA	NA	NA	NA	NA	NA
phytometer			CS70000	NA	phytometer		IAA	21d	2	1	M	3	123	20.5	n	3	56.7563	3.999	NA	11	0	NA	0.174	0	11	8.252063016	0	NA	NA	1.265	6.166	NA	NA	NA	NA	NA	NA	NA	NA	NA	NA	NA	NA	NA	NA	NA	NA	NA	NA
ARF4	AT5G60450	auxin.signal.transduction	SALK_070506C	3	exon	>2	control	21d	1	1	M	10	130	26.7	y	3	65.261	4.747	NA	5	6	NA	1.532	1.421	11	3.159890457	3.791868549	NA	NA	0.593	10.952	NA	NA	NA	NA	NA	NA	NA	NA	NA	NA	NA	NA	NA	NA	NA	NA	NA	NA
phytometer			CS22647	NA	phytometer		control	21d	1	1	N	1	131	24.2	n	3	34.7178	2.519	NA	2	0	NA	0.372	0	2	2.381897578	0	NA	NA	0.418	5.032	NA	NA	NA	NA	NA	NA	NA	NA	NA	NA	NA	NA	NA	NA	NA	NA	NA	NA
SUR1	AT2G20610	auxin.synthesis.metabolism	SALK_113460C	1	intron	1+2	control	21d	1	1	N	5	135	NA		NA	NA	NA	NA	NA	NA	NA	NA	NA	NA	NA	NA	NA	NA	NA	NA	NA	NA	NA	NA	NA	NA	NA	NA	NA	NA	NA	NA	NA	NA	NA	NA	NA	NA
phytometer			CS22636	NA	phytometer		control	21d	2	1	N	7	137	27.5	y	3	119.5859	5.05	NA	3	2	NA	0.828	0.684	5	1.782178218	1.188118812	NA	NA	1.098	17.285	NA	NA	NA	NA	NA	NA	NA	NA	NA	NA	NA	NA	NA	NA	NA	NA	NA	NA
phytometer			CS22658	NA	phytometer		control	21d	2	1	O	1	141	30.3	y	3	70.1166	5.238	NA	8	6	NA	0.11	0.456	14	4.581901489	3.436426117	NA	NA	0.905	12.997	NA	NA	NA	NA	NA	NA	NA	NA	NA	NA	NA	NA	NA	NA	NA	NA	NA	NA
LAX2	AT2G21050	auxin.transport	SALK_208379C	1	exon	1+2	IAA	21d	2	1	O	5	145	23.7	n	3	93.2353	4.297	NA	13	5	NA	1.034	0.313	18	9.076099604	3.49080754	NA	NA	1.371	6.562	NA	NA	NA	NA	NA	NA	NA	NA	NA	NA	NA	NA	NA	NA	NA	NA	NA	NA
SUR1	AT2G20610	auxin.synthesis.metabolism	SALK_113460C	1	intron	1+2	IAA	21d	2	1	O	6	146	20.3	n	3	79.1047	3.891	NA	11	7	NA	0.412	0.187	18	8.481110254	5.397070162	NA	NA	1.124	5.678	NA	NA	NA	NA	NA	NA	NA	NA	NA	NA	NA	NA	NA	NA	NA	NA	NA	NA
phytometer			CS22617	NA	phytometer		control	21d	1	1	O	7	147	26.1	n	3	94.2945	5.881	NA	11	12	NA	0.283	0.878	23	5.611290597	6.121407924	NA	NA	1.372	9.949	NA	NA	NA	NA	NA	NA	NA	NA	NA	NA	NA	NA	NA	NA	NA	NA	NA	NA
IAA15	AT1G80390	auxin.signal.transduction	SALK_150265C	0	no.info	0	IAA	21d	1	1	O	8	148	22.2	n	3	76.2591	2.265	NA	10	6	NA	1.269	0.295	16	13.24503311	7.947019868	NA	NA	1.026	5.383	NA	NA	NA	NA	NA	NA	NA	NA	NA	NA	NA	NA	NA	NA	NA	NA	NA	NA
ARF1	AT1G59750	auxin.signal.transduction	SALK_079046C	2	exon	1+2	control	21d	2	1	O	9	149	23.8	y	3	96.8649	5.776	NA	12	10	NA	0.459	0.25	22	6.232686981	5.193905817	NA	NA	0.938	9.331	NA	NA	NA	NA	NA	NA	NA	NA	NA	NA	NA	NA	NA	NA	NA	NA	NA	NA
ABP1	AT4G02980	auxin.signal.transduction	SALK_208329C	4	promoter	>2	IAA	21d	1	1	O	10	150	21.8	n	3	82.4895	2.383	NA	11	3	NA	0.124	0.015	14	13.84809064	3.776751993	NA	NA	0.91	5.944	NA	NA	NA	NA	NA	NA	NA	NA	NA	NA	NA	NA	NA	NA	NA	NA	NA	NA
IAA5	AT1G15580	auxin.signal.transduction	SALK_112553C	2	exon	1+2	IAA	21d	1	1	P	1	151	27.1	n	3	115.099	4.4	NA	10	8	NA	0.283	0.458	18	6.818181818	5.454545455	NA	NA	1.09	9.13	NA	NA	NA	NA	NA	NA	NA	NA	NA	NA	NA	NA	NA	NA	NA	NA	NA	NA
phytometer			CS22617	NA	phytometer		IAA	21d	1	1	P	3	153	21.9	n	2	57.9689	3.969	NA	12	10	NA	0.444	0.207	22	9.070294785	7.558578987	NA	NA	0.684	4.64	NA	NA	NA	NA	NA	NA	NA	NA	NA	NA	NA	NA	NA	NA	NA	NA	NA	NA
PIN8	AT5G15100	auxin.transport	SALK_204263C	0	intron	0	control	21d	1	1	P	4	154	20.9	y	3	80.3468	4.51	NA	5	7	NA	1.755	0.246	12	3.32594235	4.65631929	NA	NA	0.978	10.495	NA	NA	NA	NA	NA	NA	NA	NA	NA	NA	NA	NA	NA	NA	NA	NA	NA	NA
ABP1	AT4G02980	auxin.signal.transduction	SALK_208329C	4	promoter	>2	IAA	21d	2	1	P	5	155	25.2	n	3	144.6965	4.898	NA	13	2	NA	1.286	0.781	15	7.962433646	1.224989792	NA	NA	1.39	6.839	NA	NA	NA	NA	NA	NA	NA	NA	NA	NA	NA	NA	NA	NA	NA	NA	NA	NA
IAA33	AT5G57420	auxin.signal.transduction	SALK_134724C	0	promoter	0	control	21d	1	1	P	7	157	23	y	2	83.7367	4.842	10	7	1	1.702	1.399	0.777	8	4.337050805	0.619578686	NA	NA	0.853	9.857	NA	NA	NA	NA	NA	NA	NA	NA	NA	NA	NA	NA	NA	NA	NA	NA	NA	NA
ARF1	AT1G59750	auxin.signal.transduction	SALK_079046C	2	exon	1+2	IAA	21d	1	1	P	9	159	NA		NA	NA	NA	NA	NA	NA	NA	NA	NA	NA	NA	NA	NA	NA	NA	NA	NA	NA	NA	NA	NA	NA	NA	NA	NA	NA	NA	NA	NA	NA	NA	NA	NA	NA
phytometer			CS22636	NA	phytometer		IAA	21d	1	1	Q	1	161	24.1	n	3	59.3898	2.916	NA	11	5	NA	0.843	0.142	16	11.31687243	5.144032922	NA	NA	0.606	3.803	NA	NA	NA	NA	NA	NA	NA	NA	NA	NA	NA	NA	NA	NA	NA	NA	NA	NA
IAA15	AT1G80390	auxin.signal.transduction	SALK_150265C	0	no.info	0	control	21d	1	1	Q	3	163	18.5	y	3	39.9813	4.908	NA	4	3	NA	0.423	0.022	7	2.444987775	1.833740831	NA	NA	0.537	6.055	NA	NA	NA	NA	NA	NA	NA	NA	NA	NA	NA	NA	NA	NA	NA	NA	NA	NA
phytometer			CS22636	NA	phytometer		control	21d	1	1	Q	4	164	21.4	y	3	29.9684	3.04	NA	6	1	NA	0.401	0.2	7	5.921052632	0.986842105	NA	NA	0.587	21.896	NA	NA	NA	NA	NA	NA	NA	NA	NA	NA	NA	NA	NA	NA	NA	NA	NA	NA
phytometer			CS22636	NA	phytometer		control	21d	1	1	Q	4	164	21.4	y	3	29.9684	4.697	NA	18	4	NA	0.074	0.079	22	11.49670002	2.554822227	NA	NA	0.587	21.896	NA	NA	NA	NA	NA	NA	NA	NA	NA	NA	NA	NA	NA	NA	NA	NA	NA	NA
IAA33	AT5G57420	auxin.signal.transduction	SALK_134724C	0	promoter	0	control	21d	2	1	Q	6	166	26.8	y	2	156.8618	5.619	9	5	9	1.326	1.14	0.71	14	2.669514148	4.805125467	NA	NA	1.28	15.417	NA	NA	NA	NA	NA	NA	NA	NA	NA	NA	NA	NA	NA	NA	NA	NA	NA	NA
ARF14	AT1G35540	auxin.signal.transduction	SALK_049581C	0	exon	0	IAA	21d	1	1	Q	8	168	22	n	2	80.2845	3.841	26	6	0	1.198	0.175	0	6	4.686279615	0	NA	NA	0.928	5.426	NA	NA	NA	NA	NA	NA	NA	NA	NA	NA	NA	NA	NA	NA	NA	NA	NA	NA
phytometer			CS22617	NA	phytometer		control	21d	3	1	Q	9	169	27.7	y	3	172.1208	4.793	NA	8	11	NA	0.821	0.257	19	5.007302316	6.885040684	NA	NA	2.172	22.626	NA	NA	NA	NA	NA	NA	NA	NA	NA	NA	NA	NA	NA	NA	NA	NA	NA	NA
ARF11	AT2G46530	auxin.signal.transduction	SALK_063778C	4	exon	>2	control	21d	4	1	Q	10	170	23.4	y	3	54.9818	4.626	NA	6	5	NA	0.397	0.637	11	3.891050584	3.242542153	NA	NA	1.058	9.879	NA	NA	NA	NA	NA	NA	NA	NA	NA	NA	NA	NA	NA	NA	NA	NA	NA	NA
phytometer			CS22647	NA	phytometer		control	21d	4	1	R	4	174	24.6	n	2	65.053	5.639	14	9	11	2.16	0.269	0.194	20	4.788082993	5.852101436	NA	NA	0.74	9.086	NA	NA	NA	NA	NA	NA	NA	NA	NA	NA	NA	NA	NA	NA	NA	NA	NA	NA
ARF21	AT1G34410	auxin.signal.transduction	SALK_020702C	0	exon	0	IAA	21d	4	1	R	5	175	22.3	n	3	134.715	4.339	NA	8	5	NA	0.805	0.69	13	5.531228394	3.457017746	NA	NA	1.146	6.115	NA	NA	NA	NA	NA	NA	NA	NA	NA	NA	NA	NA	NA	NA	NA	NA	NA	NA
phytometer			CS22596	NA	phytometer		control	21d	3	1	R	6	176	17.8	n	3	25.4292	3.801	NA	6	3	NA	0.658	0.047	9	4.735595896	2.367797948	NA	NA	0.479	6.349	NA	NA	NA	NA	NA	NA	NA	NA	NA	NA	NA	NA	NA	NA	NA	NA	NA	NA
SUR1	AT2G20610	auxin.synthesis.metabolism	SALK_113460C	1	intron	1+2	IAA	21d	4	1	R	8	178	20.9	n	3	51.1569	NA	NA	NA	NA	NA	NA	NA	NA	NA	NA	NA	NA	0.397	2.641	NA	NA	NA	NA	NA	NA	NA	NA	NA	NA	NA	NA	NA	NA	NA	NA	NA	NA
phytometer			CS70000	NA	phytometer		IAA	21d	4	1	R	9	179	21.2	n	3	150.11	5.323	NA	16	4	NA	0.79	0.253	20	9.017471351	2.254367838	NA	NA	1.223	6.769	NA	NA	NA	NA	NA	NA	NA	NA	NA	NA	NA	NA	NA	NA	NA	NA	NA	NA
phytometer			CS22658	NA	phytometer		control	21d	3	1	R	10	180	20.2	y	2	42.9736	3.478	8	1	4	1.809	1.446	1.147	5	0.862564692	3.450258769	NA	NA	0.524	6.653	NA	NA	NA	NA	NA	NA	NA	NA	NA	NA	NA	NA	NA	NA	NA	NA	NA	NA
phytometer			CS22658	NA	phytometer		control	21d	4	1	S	2	182	34.1	y	3	173.493	5.225	NA	8	10	NA	1.369	0.408	18	4.593301435	5.741626794	NA	NA	1.957	15.287	NA	NA	NA	NA	NA	NA	NA	NA	NA	NA	NA	NA	NA	NA	NA	NA	NA	NA
AFB3	AT1G12820	auxin.signal.transduction	SALK_068787C	1	exon	1+2	IAA	21d	3	1	S	5	185	NA		NA	NA	NA	NA	NA	NA	NA	NA	NA	NA	NA	NA	NA	NA	NA	NA	NA	NA	NA	NA	NA	NA	NA	NA	NA	NA	NA	NA	NA	NA	NA	NA	NA	NA
ARF21	AT1G34410	auxin.signal.transduction	SALK_020702C	0	exon	0	control	21d	4	1	S	6	186	28.6	y	3	87.8218	3.363	NA	5	6	NA	1.925	0.402	11	4.460303301	5.352363961	NA	NA	0.922	11.496	NA	NA	NA	NA	NA	NA	NA	NA	NA	NA	NA	NA	NA	NA	NA	NA	NA	NA
phytometer			CS22636	NA	phytometer		control	21d	4	1	T	1	191	24.6	y	3	55.3544	2.091	NA	3	0	NA	0.124	0	3	4.304160689	0	NA	NA	0.949	13.917	NA	NA	NA	NA	NA	NA	NA	NA	NA	NA	NA	NA	NA	NA	NA	NA	NA	NA
AFB3	AT1G12820	auxin.signal.transduction	SALK_068787C	1	exon	1+2	control	21d	4	1	T	3	193	22.8	n	4	65.1484	5.401	NA	10	7	NA	0.648	0.028	17	5.554526939	3.888168858	NA	NA	0.46	4.775	NA	NA	NA	NA	NA	NA	NA	NA	NA	NA	NA	NA	NA	NA	NA	NA	NA	NA
PIN7	AT1G23080	auxin.transport	SALK_048791C	3	exon	>2	IAA	21d	3	1	T	4	194	26.8	n	3	86.4569	NA	NA	NA	NA	NA	NA	NA	NA	NA	NA	NA	NA	0.816	4.869	NA	NA	NA	NA	NA	NA	NA	NA	NA	NA	NA	NA	NA	NA	NA	NA	NA	NA
SUR1	AT2G20610	auxin.synthesis.metabolism	SALK_113460C	1	intron	1+2	control	21d	3	1	T	6	196	26.6	y	2	122.9303	5.175	9	8	9	4.112	0.732	0.479	17	4.637681159	5.217391304	NA	NA	1.115	13.746	NA	NA	NA	NA	NA	NA	NA	NA	NA	NA	NA	NA	NA	NA	NA	NA	NA	NA
phytometer			CS22636	NA	phytometer		control	21d	3	1	T	7	197	23.6	y	2	47.6796	4.116	7	7	5	1.756	0.969	0.981	12	5.102040816	3.644314869	NA	NA	0.51	7.424	NA	NA	NA	NA	NA	NA	NA	NA	NA	NA	NA	NA	NA	NA	NA	NA	NA	NA
phytometer			CS70000	NA	phytometer		control	21d	3	1	T	9	199	27.1	y	3	101.9672	4.38	NA	8	6	NA	0.043	0.034	14	5.479452055	4.109589041	NA	NA	1.371	13.74	NA	NA	NA	NA	NA	NA	NA	NA	NA	NA	NA	NA	NA	NA	NA	NA	NA	NA
ABP1	AT4G02980	auxin.signal.transduction	SALK_208329C	4	promoter	>2	IAA	21d	4	2	A	3	203	24.9	n	4	86.5433	4.617	NA	13	13	NA	0.555	0.839	26	8.447043535	8.447043535	NA	NA	0.614	4.636	NA	NA	NA	NA	NA	NA	NA	NA	NA	NA	NA	NA	NA	NA	NA	NA	NA	NA
phytometer			CS70000	NA	phytometer		IAA	21d	3	2	A	9	209	22.5	n	3	189.4477	8.038	NA	19	11	NA	0.502	0.288	30	7.091316248	4.10549888	NA	NA	1.383	6.644	NA	NA	NA	NA	NA	NA	NA	NA	NA	NA	NA	NA	NA	NA	NA	NA	NA	NA
IAA15	AT1G80390	auxin.signal.transduction	SALK_150265C	0	no.info	0	IAA	21d	4	2	A	10	210	29.5	n	3	166.2012	4.679	NA	14	12	NA	1.015	0.037	26	8.976276982	7.693951699	NA	NA	1.625	9.56	NA	NA	NA	NA	NA	NA	NA	NA	NA	NA	NA	NA	NA	NA	NA	NA	NA	NA
IAA5	AT1G15580	auxin.signal.transduction	SALK_112553C	2	exon	1+2	control	21d	3	2	B	4	214	22.8	y	3	165.0104	6.434	NA	11	14	NA	1.734	0.429	25	5.129002176	6.527820951	NA	NA	1.582	10.643	NA	NA	NA	NA	NA	NA	NA	NA	NA	NA	NA	NA	NA	NA	NA	NA	NA	NA
ARF14	AT1G35540	auxin.signal.transduction	SALK_049581C	0	exon	0	IAA	21d	3	2	B	5	215	23.5	n	2	103.1142	4.44	NA	11	7	NA	1.195	0.033	18	7.432432432	4.72972973	NA	NA	1.191	6.298	NA	NA	NA	NA	NA	NA	NA	NA	NA	NA	NA	NA	NA	NA	NA	NA	NA	NA
PIN8	AT5G15100	auxin.transport	SALK_204263C	0	intron	0	IAA	21d	3	2	B	6	216	22.3	n	3	142.9064	6.078	NA	13	11	NA	1.182	0.82	24	6.416584403	5.429417572	NA	NA	1.143	7.93	NA	NA	NA	NA	NA	NA	NA	NA	NA	NA	NA	NA	NA	NA	NA	NA	NA	NA
phytometer			CS22647	NA	phytometer		IAA	21d	3	2	B	8	218	25.5	n	3	54.0962	4.165	NA	15	11	NA	0.187	0.757	26	10.80432173	7.923169268	NA	NA	0.858	5.521	NA	NA	NA	NA	NA	NA	NA	NA	NA	NA	NA	NA	NA	NA	NA	NA	NA	NA
IAA33	AT5G57420	auxin.signal.transduction	SALK_134724C	0	promoter	0	IAA	21d	3	2	B	9	219	25.2	n	3	126.2717	5.943	NA	12	3	NA	0.374	0.035	15	6.057546694	1.514386673	NA	NA	1.208	8.081	NA	NA	NA	NA	NA	NA	NA	NA	NA	NA	NA	NA	NA	NA	NA	NA	NA	NA
ARF21	AT1G34410	auxin.signal.transduction	SALK_020702C	0	exon	0	IAA	21d	3	2	B	10	220	23.3	n	3	130.057	5.989	NA	31	8	NA	0.663	0.479	39	15.52846886	4.007346802	NA	NA	1.08	7.549	NA	NA	NA	NA	NA	NA	NA	NA	NA	NA	NA	NA	NA	NA	NA	NA	NA	NA
LAX2	AT2G21050	auxin.transport	SALK_208379C	1	exon	1+2	control	21d	3	2	C	1	221	22.7	y	2	97.8648	3.575	6	8	6	2.844	0.125	0.07	14	6.713286713	5.034965035	NA	NA	0.734	9.205	NA	NA	NA	NA	NA	NA	NA	NA	NA	NA	NA	NA	NA	NA	NA	NA	NA	NA
phytometer			CS22658	NA	phytometer		IAA	21d	4	2	C	2	222	22.4	n	3	130.7949	6.025	NA	11	6	NA	0.956	1.05	17	5.477178423	2.987551867	NA	NA	1.172	6.69	NA	NA	NA	NA	NA	NA	NA	NA	NA	NA	NA	NA	NA	NA	NA	NA	NA	NA
phytometer			CS22636	NA	phytometer		IAA	21d	4	2	C	3	223	22.4	n	3	87.8893	4.496	NA	7	3	NA	1.719	0.57	10	4.670818505	2.001779359	NA	NA	1.058	7.173	NA	NA	NA	NA	NA	NA	NA	NA	NA	NA	NA	NA	NA	NA	NA	NA	NA	NA
phytometer			CS22617	NA	phytometer		IAA	21d	4	2	C	4	224	20.4	n	2	48.1372	2.807	NA	5	13	NA	0.736	0.294	18	5.343783399	13.89383684	NA	NA	0.627	3.125	NA	NA	NA	NA	NA	NA	NA	NA	NA	NA	NA	NA	NA	NA	NA	NA	NA	NA
phytometer			CS22617	NA	phytometer		IAA	21d	3	2	C	6	226	10.5	n	4	32.5736	5.01	21	12	0	2.753	0.332	0	12	7.185628743	0	NA	NA	0.14	1.07	NA	NA	NA	NA	NA	NA	NA	NA	NA	NA	NA	NA	NA	NA	NA	NA	NA	NA
phytometer			CS22617	NA	phytometer		IAA	21d	3	2	C	6	226	10.5	n	4	32.5736	4.392	NA	7	0	NA	0.371	0	7	4.781420765	0	NA	NA	0.14	1.07	NA	NA	NA	NA	NA	NA	NA	NA	NA	NA	NA	NA	NA	NA	NA	NA	NA	NA
phytometer			CS22617	NA	phytometer		IAA	21d	3	2	C	6	226	10.5	n	4	23.4719	5.01	21	12	0	2.753	0.332	0	12	7.185628743	0	NA	NA	0.14	1.07	NA	NA	NA	NA	NA	NA	NA	NA	NA	NA	NA	NA	NA	NA	NA	NA	NA	NA
phytometer			CS22617	NA	phytometer		IAA	21d	3	2	C	6	226	10.5	n	4	23.4719	4.392	NA	7	0	NA	0.371	0	7	4.781420765	0	NA	NA	0.14	1.07	NA	NA	NA	NA	NA	NA	NA	NA	NA	NA	NA	NA	NA	NA	NA	NA	NA	NA
IAA8	AT2G22670	auxin.signal.transduction	SALK_202296C	1	promoter	1+2	IAA	21d	4	2	C	8	228	24.8	n	3	153.8582	4.559	NA	9	13	NA	1.255	0.174	22	5.922351393	8.554507567	NA	NA	1.655	10.984	NA	NA	NA	NA	NA	NA	NA	NA	NA	NA	NA	NA	NA	NA	NA	NA	NA	NA
phytometer			CS22658	NA	phytometer		IAA	21d	3	2	C	9	229	20.2	n	3	123.7068	3.663	NA	12	13	NA	0.412	0.219	25	9.828009828	10.64701065	NA	NA	0.878	5.442	NA	NA	NA	NA	NA	NA	NA	NA	NA	NA	NA	NA	NA	NA	NA	NA	NA	NA
ARF4	AT5G60450	auxin.signal.transduction	SALK_070506C	3	exon	>2	IAA	21d	4	2	C	10	230	15.9	n	3	86.231	4.918	NA	10	6	NA	0.795	0.803	16	6.100040667	3.6600244	NA	NA	0.557	2.981	NA	NA	NA	NA	NA	NA	NA	NA	NA	NA	NA	NA	NA	NA	NA	NA	NA	NA
IAA15	AT1G80390	auxin.signal.transduction	SALK_150265C	0	no.info	0	control	21d	4	2	D	1	231	23.1	y	2	130.0126	3.388	7	9	7	4.066	1.384	1.06	16	7.969303424	6.198347107	NA	NA	0.87	10.538	NA	NA	NA	NA	NA	NA	NA	NA	NA	NA	NA	NA	NA	NA	NA	NA	NA	NA
SUR1	AT2G20610	auxin.synthesis.metabolism	SALK_113460C	1	intron	1+2	control	21d	4	2	D	5	235	20.9	y	3	93.9234	NA	NA	NA	NA	NA	NA	NA	NA	NA	NA	NA	NA	0.696	6.987	NA	NA	NA	NA	NA	NA	NA	NA	NA	NA	NA	NA	NA	NA	NA	NA	NA	NA
phytometer			CS22596	NA	phytometer		control	21d	4	2	D	6	236	29.3	n	3	180.8838	7.3	NA	14	13	NA	2.622	1.943	27	5.753424658	5.342465753	NA	NA	1.977	20.783	NA	NA	NA	NA	NA	NA	NA	NA	NA	NA	NA	NA	NA	NA	NA	NA	NA	NA
ARF11	AT2G46530	auxin.signal.transduction	SALK_063778C	4	exon	>2	IAA	21d	3	2	D	7	237	22.7	n	2	112.5746	4.654	NA	17	9	NA	1.833	0.453	26	10.95831543	5.801461109	NA	NA	1.014	5.354	NA	NA	NA	NA	NA	NA	NA	NA	NA	NA	NA	NA	NA	NA	NA	NA	NA	NA
ABP1	AT4G02980	auxin.signal.transduction	SALK_208329C	4	promoter	>2	IAA	21d	3	2	D	9	239	21.7	n	3	140.7899	NA	NA	NA	NA	NA	NA	NA	NA	NA	NA	NA	NA	1.147	7.336	NA	NA	NA	NA	NA	NA	NA	NA	NA	NA	NA	NA	NA	NA	NA	NA	NA	NA
SUR1	AT2G20610	auxin.synthesis.metabolism	SALK_113460C	1	intron	1+2	IAA	21d	3	2	D	10	240	21.3	n	2	141.2149	3.426	27	10	3	0.651	0.351	0.15	13	8.756567426	2.626970228	NA	NA	1.051	7.195	NA	NA	NA	NA	NA	NA	NA	NA	NA	NA	NA	NA	NA	NA	NA	NA	NA	NA
IAA8	AT2G22670	auxin.signal.transduction	SALK_202296C	1	promoter	1+2	control	21d	4	2	E	1	241	19	y	3	42.8089	3.336	NA	4	1	NA	0.071	0.148	5	3.597122302	0.899280576	NA	NA	0.867	6.657	NA	NA	NA	NA	NA	NA	NA	NA	NA	NA	NA	NA	NA	NA	NA	NA	NA	NA
phytometer			CS22647	NA	phytometer		IAA	21d	4	2	E	3	243	19.5	n	3	54.8432	4.748	NA	13	6	NA	0.24	0.643	19	8.213984836	3.791069924	NA	NA	0.681	4.976	NA	NA	NA	NA	NA	NA	NA	NA	NA	NA	NA	NA	NA	NA	NA	NA	NA	NA
IAA15	AT1G80390	auxin.signal.transduction	SALK_150265C	0	no.info	0	IAA	21d	3	2	E	4	244	23	n	2	100.0931	4.862	10	7	11	0.296	1.266	0.854	18	4.319210202	6.787330317	NA	NA	0.921	6.742	NA	NA	NA	NA	NA	NA	NA	NA	NA	NA	NA	NA	NA	NA	NA	NA	NA	NA
ARF21	AT1G34410	auxin.signal.transduction	SALK_020702C	0	exon	0	control	21d	3	2	E	6	246	17.4	y	2	70.806	3.653	7	6	9	2.176	1.693	0.471	15	4.927456885	7.391185327	NA	NA	0.472	4.362	NA	NA	NA	NA	NA	NA	NA	NA	NA	NA	NA	NA	NA	NA	NA	NA	NA	NA
IAA8	AT2G22670	auxin.signal.transduction	SALK_202296C	1	promoter	1+2	control	21d	3	2	E	7	247	25.9	n	3	265.1062	5.29	NA	9	4	NA	2.96	2.071	13	5.103969754	2.268431002	NA	NA	2.086	12.583	NA	NA	NA	NA	NA	NA	NA	NA	NA	NA	NA	NA	NA	NA	NA	NA	NA	NA
ABP1	AT4G02980	auxin.signal.transduction	SALK_208329C	4	promoter	>2	control	21d	3	2	E	8	248	27.7	y	4	198.6684	6.118	NA	13	10	NA	2.155	0.093	23	6.374632233	4.903563256	NA	NA	2.187	19.235	NA	NA	NA	NA	NA	NA	NA	NA	NA	NA	NA	NA	NA	NA	NA	NA	NA	NA
IAA5	AT1G15580	auxin.signal.transduction	SALK_112553C	2	exon	1+2	IAA	21d	4	2	E	9	249	23.4	n	2	135.7821	4.364	NA	11	13	NA	0.132	0.232	24	7.561869844	8.93675527	NA	NA	1.072	7.75	NA	NA	NA	NA	NA	NA	NA	NA	NA	NA	NA	NA	NA	NA	NA	NA	NA	NA
ARF4	AT5G60450	auxin.signal.transduction	SALK_070506C	3	exon	>2	control	21d	3	2	F	3	253	NA		NA	NA	NA	NA	NA	NA	NA	NA	NA	NA	NA	NA	NA	NA	NA	NA	NA	NA	NA	NA	NA	NA	NA	NA	NA	NA	NA	NA	NA	NA	NA	NA	NA	NA
ARF11	AT2G46530	auxin.signal.transduction	SALK_063778C	4	exon	>2	IAA	21d	4	2	F	4	254	20.7	n	4	131.0997	4.577	NA	9	12	NA	1.363	0.866	21	5.89906052	7.865414027	NA	NA	0.931	5.831	NA	NA	NA	NA	NA	NA	NA	NA	NA	NA	NA	NA	NA	NA	NA	NA	NA	NA
ARF11	AT2G46530	auxin.signal.transduction	SALK_063778C	4	exon	>2	control	21d	3	2	F	5	255	29.6	y	3	156.6394	4.947	NA	9	3	NA	0.622	0.038	12	5.457853244	1.819284415	NA	NA	1.681	24.668	NA	NA	NA	NA	NA	NA	NA	NA	NA	NA	NA	NA	NA	NA	NA	NA	NA	NA
PIN7	AT1G23080	auxin.transport	SALK_048791C	3	exon	>2	control	21d	4	2	F	6	256	20.3	y	2	108.2928	3.616	8	8	6	5.825	0.915	0.725	14	6.637168142	4.977876106	NA	NA	0.712	7.821	NA	NA	NA	NA	NA	NA	NA	NA	NA	NA	NA	NA	NA	NA	NA	NA	NA	NA
ARF14	AT1G35540	auxin.signal.transduction	SALK_049581C	0	exon	0	control	21d	4	2	F	7	257	24	y	2	109.8084	3.938	9	5	10	1.826	3.179	0.596	15	3.809040122	7.618080244	NA	NA	0.84	10.713	NA	NA	NA	NA	NA	NA	NA	NA	NA	NA	NA	NA	NA	NA	NA	NA	NA	NA
phytometer			CS22647	NA	phytometer		control	21d	3	2	F	10	260	NA		4	NA	NA	NA	NA	NA	NA	NA	NA	NA	NA	NA	NA	NA	NA	NA	NA	NA	NA	NA	NA	NA	NA	NA	NA	NA	NA	NA	NA	NA	NA	NA	NA	NA
PIN8	AT5G15100	auxin.transport	SALK_204263C	0	intron	0	control	21d	4	2	G	2	262	NA		3	NA	NA	NA	NA	NA	NA	NA	NA	NA	NA	NA	NA	NA	NA	NA	NA	NA	NA	NA	NA	NA	NA	NA	NA	NA	NA	NA	NA	NA	NA	NA	NA	NA
ARF1	AT1G59750	auxin.signal.transduction	SALK_079046C	2	exon	1+2	control	21d	3	2	G	4	264	NA		4	NA	NA	NA	NA	NA	NA	NA	NA	NA	NA	NA	NA	NA	NA	NA	NA	NA	NA	NA	NA	NA	NA	NA	NA	NA	NA	NA	NA	NA	NA	NA	NA	NA
PIN8	AT5G15100	auxin.transport	SALK_204263C	0	intron	0	IAA	21d	4	2	G	5	265	NA		4	NA	NA	NA	NA	NA	NA	NA	NA	NA	NA	NA	NA	NA	NA	NA	NA	NA	NA	NA	NA	NA	NA	NA	NA	NA	NA	NA	NA	NA	NA	NA	NA	NA
PIN7	AT1G23080	auxin.transport	SALK_048791C	3	exon	>2	IAA	21d	4	2	G	10	270	20.7	n	3	111.4595	4.76	NA	12	9	NA	0.897	0.392	21	7.56302521	5.672268908	NA	NA	0.647	5.776	NA	NA	NA	NA	NA	NA	NA	NA	NA	NA	NA	NA	NA	NA	NA	NA	NA	NA
IAA15	AT1G80390	auxin.signal.transduction	SALK_150265C	0	no.info	0	control	21d	3	2	H	3	273	19.4	n	2	93.5268	4.688	11	11	5	0.364	1.026	0.349	16	7.039249147	3.199658703	NA	NA	0.905	5.199	NA	NA	NA	NA	NA	NA	NA	NA	NA	NA	NA	NA	NA	NA	NA	NA	NA	NA
phytometer			CS22617	NA	phytometer		control	21d	4	2	H	4	274	25	y	2	51.3116	5.112	9	5	6	0.085	0.66	0.142	11	2.9342723	3.521126761	NA	NA	0.64	12.845	NA	NA	NA	NA	NA	NA	NA	NA	NA	NA	NA	NA	NA	NA	NA	NA	NA	NA
LAX2	AT2G21050	auxin.transport	SALK_208379C	1	exon	1+2	IAA	21d	3	2	H	7	277	12.8	n	3	29.8404	3.716	NA	11	5	NA	0.35	0.068	16	8.880516685	4.036598493	NA	NA	0.206	1.456	NA	NA	NA	NA	NA	NA	NA	NA	NA	NA	NA	NA	NA	NA	NA	NA	NA	NA
PIN8	AT5G15100	auxin.transport	SALK_204263C	0	intron	0	control	21d	3	2	H	9	279	NA		NA	NA	NA	NA	NA	NA	NA	NA	NA	NA	NA	NA	NA	NA	NA	NA	NA	NA	NA	NA	NA	NA	NA	NA	NA	NA	NA	NA	NA	NA	NA	NA	NA	NA
IAA33	AT5G57420	auxin.signal.transduction	SALK_134724C	0	promoter	0	control	21d	3	2	I	1	281	21.2	y	2	115.9572	5.611	11	9	7	2.586	1.498	0.042	16	4.811976475	3.742648369	NA	NA	0.811	8.38	NA	NA	NA	NA	NA	NA	NA	NA	NA	NA	NA	NA	NA	NA	NA	NA	NA	NA
PIN7	AT1G23080	auxin.transport	SALK_048791C	3	exon	>2	control	21d	3	2	I	2	282	25.7	n	2	104.6279	4.596	15	6	10	1.957	0.249	0.22	16	3.916449086	6.527415144	NA	NA	1.109	12.314	NA	NA	NA	NA	NA	NA	NA	NA	NA	NA	NA	NA	NA	NA	NA	NA	NA	NA
LAX2	AT2G21050	auxin.transport	SALK_208379C	1	exon	1+2	IAA	21d	4	2	I	6	286	24.5	n	3	96.1281	5.164	NA	13	3	NA	1.144	0.127	16	7.55228505	1.742835012	NA	NA	0.723	5.591	NA	NA	NA	NA	NA	NA	NA	NA	NA	NA	NA	NA	NA	NA	NA	NA	NA	NA
IAA5	AT1G15580	auxin.signal.transduction	SALK_112553C	2	exon	1+2	control	21d	4	2	I	10	290	20.4	y	3	91.8745	3.952	NA	8	1	NA	0.211	0.965	9	6.072874494	0.759109312	NA	NA	1.167	11.203	NA	NA	NA	NA	NA	NA	NA	NA	NA	NA	NA	NA	NA	NA	NA	NA	NA	NA
ARF14	AT1G35540	auxin.signal.transduction	SALK_049581C	0	exon	0	IAA	21d	4	2	J	2	292	NA		NA	NA	NA	NA	NA	NA	NA	NA	NA	NA	NA	NA	NA	NA	NA	NA	NA	NA	NA	NA	NA	NA	NA	NA	NA	NA	NA	NA	NA	NA	NA	NA	NA	NA
ARF1	AT1G59750	auxin.signal.transduction	SALK_079046C	2	exon	1+2	control	21d	4	2	J	6	296	22.8	y	3	89.0988	5.364	NA	10	1	NA	1.674	0.033	11	5.592841163	0.559284116	NA	NA	0.922	9.217	NA	NA	NA	NA	NA	NA	NA	NA	NA	NA	NA	NA	NA	NA	NA	NA	NA	NA
ARF14	AT1G35540	auxin.signal.transduction	SALK_049581C	0	exon	0	control	21d	3	2	J	8	298	24.6	n	2	158.8552	4.881	10	8	6	1.154	0.579	1.173	14	4.9170252	3.6877689	NA	NA	1.195	12.336	NA	NA	NA	NA	NA	NA	NA	NA	NA	NA	NA	NA	NA	NA	NA	NA	NA	NA
IAA8	AT2G22670	auxin.signal.transduction	SALK_202296C	1	promoter	1+2	IAA	21d	3	2	J	9	299	25.7	y	3	158.8909	5.795	NA	12	9	NA	0.075	0.111	21	6.212251941	4.659188956	NA	NA	1.333	9.518	NA	NA	NA	NA	NA	NA	NA	NA	NA	NA	NA	NA	NA	NA	NA	NA	NA	NA
IAA33	AT5G57420	auxin.signal.transduction	SALK_134724C	0	promoter	0	IAA	21d	4	2	K	2	302	22.2	n	3	99.5908	5.539	NA	12	4	NA	1.421	1.1251	16	6.499368117	2.166456039	NA	NA	0.971	6.102	NA	NA	NA	NA	NA	NA	NA	NA	NA	NA	NA	NA	NA	NA	NA	NA	NA	NA
IAA5	AT1G15580	auxin.signal.transduction	SALK_112553C	2	exon	1+2	IAA	21d	3	2	K	3	303	21.1	n	2	136.094	4.365	NA	14	15	NA	0.163	0.995	29	9.621993127	10.30927835	NA	NA	2.211	8.909	NA	NA	NA	NA	NA	NA	NA	NA	NA	NA	NA	NA	NA	NA	NA	NA	NA	NA
ARF4	AT5G60450	auxin.signal.transduction	SALK_070506C	3	exon	>2	IAA	21d	3	2	K	6	306	20.6	n	2	173.8441	6.225	20	11	5	2.88	0.06	0.412	16	5.301204819	2.409638554	NA	NA	1.533	9.395	NA	NA	NA	NA	NA	NA	NA	NA	NA	NA	NA	NA	NA	NA	NA	NA	NA	NA
ARF4	AT5G60450	auxin.signal.transduction	SALK_070506C	3	exon	>2	control	21d	4	2	K	7	307	27.5	n	3	116.6781	5.062	NA	9	13	NA	1.329	0.623	22	5.333860134	7.704464638	NA	NA	0.91	8.768	NA	NA	NA	NA	NA	NA	NA	NA	NA	NA	NA	NA	NA	NA	NA	NA	NA	NA
phytometer			CS22636	NA	phytometer		IAA	21d	3	2	K	8	308	21.7	n	7	81.9004	4.217	NA	10	3	NA	0.707	0.05	13	7.114062129	2.134218639	NA	NA	0.932	3.88	NA	NA	NA	NA	NA	NA	NA	NA	NA	NA	NA	NA	NA	NA	NA	NA	NA	NA
LAX2	AT2G21050	auxin.transport	SALK_208379C	1	exon	1+2	control	21d	4	2	L	2	312	23.3	y	2	51.7889	3.118	6	6	3	1.517	0.888	0.063	9	5.772931366	2.886465683	NA	NA	0.747	11.657	NA	NA	NA	NA	NA	NA	NA	NA	NA	NA	NA	NA	NA	NA	NA	NA	NA	NA
ARF1	AT1G59750	auxin.signal.transduction	SALK_079046C	2	exon	1+2	IAA	21d	3	2	L	3	313	21.2	n	3	125.2007	5.779	NA	16	8	NA	1.021	0.509	24	8.305935283	4.152967641	NA	NA	1.421	7.267	NA	NA	NA	NA	NA	NA	NA	NA	NA	NA	NA	NA	NA	NA	NA	NA	NA	NA
AFB3	AT1G12820	auxin.signal.transduction	SALK_068787C	1	exon	1+2	IAA	21d	4	2	L	5	315	27.2	n	2	115.4749	6.743	NA	24	10	NA	1.507	0.337	34	10.67773988	4.449058283	NA	NA	1.505	8.921	NA	NA	NA	NA	NA	NA	NA	NA	NA	NA	NA	NA	NA	NA	NA	NA	NA	NA
AFB3	AT1G12820	auxin.signal.transduction	SALK_068787C	1	exon	1+2	control	21d	3	2	L	10	320	26.6	y	3	102.5344	5.256	NA	4	7	NA	0.702	0.64	11	2.283105023	3.99543379	NA	NA	1.162	20.881	NA	NA	NA	NA	NA	NA	NA	NA	NA	NA	NA	NA	NA	NA	NA	NA	NA	NA
phytometer			CS22596	NA	phytometer		IAA	21d	4	2	M	3	323	22.3	n	3	101.7609	6.008	NA	15	11	NA	1.378	0.032	26	7.490013316	5.492676431	NA	NA	0.893	6.493	NA	NA	NA	NA	NA	NA	NA	NA	NA	NA	NA	NA	NA	NA	NA	NA	NA	NA
ARF1	AT1G59750	auxin.signal.transduction	SALK_079046C	2	exon	1+2	IAA	21d	4	2	M	8	328	26.5	n	3	100.5133	4.947	NA	14	9	NA	0.906	0.535	23	8.489993936	5.457853244	NA	NA	1.092	9.907	NA	NA	NA	NA	NA	NA	NA	NA	NA	NA	NA	NA	NA	NA	NA	NA	NA	NA
ABP1	AT4G02980	auxin.signal.transduction	SALK_208329C	4	promoter	>2	control	21d	4	2	M	9	329	16	n	4	60.997	5.345	NA	7	9	NA	1.553	1.119	16	3.928905519	5.051449953	NA	NA	0.485	2.507	NA	NA	NA	NA	NA	NA	NA	NA	NA	NA	NA	NA	NA	NA	NA	NA	NA	NA
IAA33	AT5G57420	auxin.signal.transduction	SALK_134724C	0	promoter	0	control	21d	4	2	N	2	332	13.1	n	2	21.2514	3.003	4	7	4	2.903	1.334	1.085	11	6.993006993	3.996003996	NA	NA	0.14	1.635	NA	NA	NA	NA	NA	NA	NA	NA	NA	NA	NA	NA	NA	NA	NA	NA	NA	NA
phytometer			CS22596	NA	phytometer		IAA	21d	3	2	N	4	334	NA		NA	NA	NA	NA	NA	NA	NA	NA	NA	NA	NA	NA	NA	NA	NA	NA	NA	NA	NA	NA	NA	NA	NA	NA	NA	NA	NA	NA	NA	NA	NA	NA	NA	NA
phytometer			CS70000	NA	phytometer		control	21d	4	2	N	6	336	24.6	y	3	167.3495	7.683	NA	17	19	NA	2.023	0.052	36	6.638032019	7.418976962	NA	NA	1.6	18.263	NA	NA	NA	NA	NA	NA	NA	NA	NA	NA	NA	NA	NA	NA	NA	NA	NA	NA
phytometer			CS22617	NA	phytometer		control	21d	6	2	N	7	337	NA		NA	NA	NA	NA	NA	NA	NA	NA	NA	NA	NA	NA	NA	NA	NA	NA	NA	NA	NA	NA	NA	NA	NA	NA	NA	NA	NA	NA	NA	NA	NA	NA	NA	NA
phytometer			CS22596	NA	phytometer		IAA	21d	6	2	N	8	338	NA		3	NA	NA	NA	NA	NA	NA	NA	NA	NA	NA	NA	NA	NA	NA	NA	NA	NA	NA	NA	NA	NA	NA	NA	NA	NA	NA	NA	NA	NA	NA	NA	NA	NA
phytometer			CS22647	NA	phytometer		IAA	21d	6	2	N	10	340	NA		7	NA	NA	NA	NA	NA	NA	NA	NA	NA	NA	NA	NA	NA	NA	NA	NA	NA	NA	NA	NA	NA	NA	NA	NA	NA	NA	NA	NA	NA	NA	NA	NA	NA
ABP1	AT4G02980	auxin.signal.transduction	SALK_208329C	4	promoter	>2	control	21d	5	2	O	2	342	27.4	y	4	128.5955	3.849	NA	2	1	NA	0.237	0.16	3	1.558846454	0.779423227	NA	NA	1.238	20.065	NA	NA	NA	NA	NA	NA	NA	NA	NA	NA	NA	NA	NA	NA	NA	NA	NA	NA
IAA5	AT1G15580	auxin.signal.transduction	SALK_112553C	2	exon	1+2	control	21d	5	2	O	3	343	27.7	y	3	123.6062	6.033	NA	14	12	NA	0.703	0.537	26	6.961710592	5.967180507	NA	NA	0.902	10.928	NA	NA	NA	NA	NA	NA	NA	NA	NA	NA	NA	NA	NA	NA	NA	NA	NA	NA
PIN8	AT5G15100	auxin.transport	SALK_204263C	0	intron	0	control	21d	5	2	O	4	344	29.3	y	3	178.9262	6.252	NA	10	14	NA	1.418	1.418	24	4.798464491	6.717850288	NA	NA	1.43	17.701	NA	NA	NA	NA	NA	NA	NA	NA	NA	NA	NA	NA	NA	NA	NA	NA	NA	NA
ARF11	AT2G46530	auxin.signal.transduction	SALK_063778C	4	exon	>2	control	21d	6	2	O	7	347	19.9	y	3	95.294	7.04	NA	12	15	NA	0.32	0.112	27	5.113636364	6.392045455	NA	NA	0.57	7.402	NA	NA	NA	NA	NA	NA	NA	NA	NA	NA	NA	NA	NA	NA	NA	NA	NA	NA
phytometer			CS22658	NA	phytometer		control	21d	6	2	O	8	348	29.9	y	2	139.8111	5.823	10	11	16	3.011	0.875	0.097	27	5.667181865	8.243173622	NA	NA	1.467	15.888	NA	NA	NA	NA	NA	NA	NA	NA	NA	NA	NA	NA	NA	NA	NA	NA	NA	NA
phytometer			CS22647	NA	phytometer		control	21d	6	2	O	9	349	13.8	n	3	12.7981	1.675	NA	3	0	NA	0.225	0	3	5.373134328	0	NA	NA	0.159	1.765	NA	NA	NA	NA	NA	NA	NA	NA	NA	NA	NA	NA	NA	NA	NA	NA	NA	NA
phytometer			CS70000	NA	phytometer		IAA	21d	6	2	P	1	351	21	n	2	106.6128	3.686	29	7	10	0.34	0.139	0.238	17	5.697232773	8.138903961	NA	NA	0.638	4.686	NA	NA	NA	NA	NA	NA	NA	NA	NA	NA	NA	NA	NA	NA	NA	NA	NA	NA
PIN8	AT5G15100	auxin.transport	SALK_204263C	0	intron	0	IAA	21d	5	2	P	2	352	22.8	n	3	115.7006	5.195	NA	10	16	NA	2.017	0.148	26	5.774783446	9.239653513	NA	NA	0.94	5.761	NA	NA	NA	NA	NA	NA	NA	NA	NA	NA	NA	NA	NA	NA	NA	NA	NA	NA
ARF1	AT1G59750	auxin.signal.transduction	SALK_079046C	2	exon	1+2	IAA	21d	5	2	P	6	356	14.9	n	2	49.7904	4.013	19	12	4	2.325	0.442	0.155	16	8.970844755	2.990281585	NA	NA	0.292	2.439	NA	NA	NA	NA	NA	NA	NA	NA	NA	NA	NA	NA	NA	NA	NA	NA	NA	NA
ABP1	AT4G02980	auxin.signal.transduction	SALK_208329C	4	promoter	>2	IAA	21d	5	2	P	9	359	22.1	n	3	86.6691	5.213	NA	17	14	NA	0.468	0.34	31	9.783234222	8.056781124	NA	NA	0.688	3.706	NA	NA	NA	NA	NA	NA	NA	NA	NA	NA	NA	NA	NA	NA	NA	NA	NA	NA
SUR1	AT2G20610	auxin.synthesis.metabolism	SALK_113460C	1	intron	1+2	control	21d	6	2	P	10	360	17.8	y	3	97.0212	6.706	NA	13	10	NA	1.252	0.144	23	5.815687444	4.473605726	NA	NA	0.619	4.788	NA	NA	NA	NA	NA	NA	NA	NA	NA	NA	NA	NA	NA	NA	NA	NA	NA	NA
PIN7	AT1G23080	auxin.transport	SALK_048791C	3	exon	>2	control	21d	5	2	Q	1	361	31.2	y	3	202.6672	6.36	NA	11	9	NA	2.532	0.829	20	5.188679245	4.245283019	NA	NA	1.461	12.221	NA	NA	NA	NA	NA	NA	NA	NA	NA	NA	NA	NA	NA	NA	NA	NA	NA	NA
SUR1	AT2G20610	auxin.synthesis.metabolism	SALK_113460C	1	intron	1+2	control	21d	5	2	Q	2	362	26.2	y	3	126.8853	5.432	NA	6	7	NA	2.588	0.423	13	3.313696613	3.865979381	NA	NA	1.265	13.038	NA	NA	NA	NA	NA	NA	NA	NA	NA	NA	NA	NA	NA	NA	NA	NA	NA	NA
ARF21	AT1G34410	auxin.signal.transduction	SALK_020702C	0	exon	0	IAA	21d	6	2	Q	5	365	22.9	n	2	87.672	4.316	25	4	6	3.459	0.058	0.902	10	2.780352178	4.170528267	NA	NA	0.73	5.812	NA	NA	NA	NA	NA	NA	NA	NA	NA	NA	NA	NA	NA	NA	NA	NA	NA	NA
IAA15	AT1G80390	auxin.signal.transduction	SALK_150265C	0	no.info	0	IAA	21d	6	2	Q	7	367	17.1	n	2	51.5534	4.598	NA	1	3	NA	0.154	0.046	4	0.65245759	1.957372771	NA	NA	0.707	6.272	NA	NA	NA	NA	NA	NA	NA	NA	NA	NA	NA	NA	NA	NA	NA	NA	NA	NA
phytometer			CS22617	NA	phytometer		IAA	21d	5	2	R	2	372	14.5	n	2	24.1529	2.612	NA	16	1	NA	0.118	0.026	17	18.37672282	1.148545176	NA	NA	0.35	2.248	NA	NA	NA	NA	NA	NA	NA	NA	NA	NA	NA	NA	NA	NA	NA	NA	NA	NA
AFB3	AT1G12820	auxin.signal.transduction	SALK_068787C	1	exon	1+2	control	21d	5	2	R	4	374	23.9	y	2	163.9111	4.405	13	6	4	5.547	0.65	0.478	10	4.086265607	2.724177072	NA	NA	1.501	14.466	NA	NA	NA	NA	NA	NA	NA	NA	NA	NA	NA	NA	NA	NA	NA	NA	NA	NA
phytometer			CS22596	NA	phytometer		IAA	21d	5	2	R	5	375	24.8	n	2	134.4658	4.302	NA	12	5	NA	0.498	0.29	17	8.368200837	3.486750349	NA	NA	1.64	11.846	NA	NA	NA	NA	NA	NA	NA	NA	NA	NA	NA	NA	NA	NA	NA	NA	NA	NA
PIN7	AT1G23080	auxin.transport	SALK_048791C	3	exon	>2	control	21d	6	2	R	8	378	26.1	y	2	132.9138	4.799	14	11	5	2.308	0.144	0.166	16	6.87643259	3.125651177	NA	NA	1.085	13.449	NA	NA	NA	NA	NA	NA	NA	NA	NA	NA	NA	NA	NA	NA	NA	NA	NA	NA
phytometer			CS22596	NA	phytometer		control	21d	5	2	S	1	381	27.7	n	5	97.2445	3.792	NA	5	7	NA	0.239	0.32	12	3.955696203	5.537974684	NA	NA	1.804	12.576	NA	NA	NA	NA	NA	NA	NA	NA	NA	NA	NA	NA	NA	NA	NA	NA	NA	NA
IAA5	AT1G15580	auxin.signal.transduction	SALK_112553C	2	exon	1+2	control	21d	6	2	S	5	385	31.3	y	4	234.4824	NA	NA	NA	NA	NA	NA	NA	NA	NA	NA	NA	NA	2.11	17.918	NA	NA	NA	NA	NA	NA	NA	NA	NA	NA	NA	NA	NA	NA	NA	NA	NA	NA
IAA33	AT5G57420	auxin.signal.transduction	SALK_134724C	0	promoter	0	IAA	21d	6	2	S	8	388	25.6	n	2	101.7567	4.295	26	8	9	0.314	2.437	1.349	17	5.587892899	6.286379511	NA	NA	0.873	7.076	NA	NA	NA	NA	NA	NA	NA	NA	NA	NA	NA	NA	NA	NA	NA	NA	NA	NA
IAA8	AT2G22670	auxin.signal.transduction	SALK_202296C	1	promoter	1+2	IAA	21d	5	2	S	9	389	26.2	n	3	138.7583	4.984	NA	22	0	NA	0.391	0	22	13.2423756	0	NA	NA	1.438	6.816	NA	NA	NA	NA	NA	NA	NA	NA	NA	NA	NA	NA	NA	NA	NA	NA	NA	NA
ARF14	AT1G35540	auxin.signal.transduction	SALK_049581C	0	exon	0	control	21d	5	2	S	10	390	NA		NA	NA	NA	NA	NA	NA	NA	NA	NA	NA	NA	NA	NA	NA	NA	NA	NA	NA	NA	NA	NA	NA	NA	NA	NA	NA	NA	NA	NA	NA	NA	NA	NA	NA
phytometer			CS22596	NA	phytometer		control	21d	6	2	T	2	392	22.8	n	3	78.8693	2.816	NA	6	5	NA	2.624	0.066	11	6.392045455	5.326704545	NA	NA	1.093	8.585	NA	NA	NA	NA	NA	NA	NA	NA	NA	NA	NA	NA	NA	NA	NA	NA	NA	NA
PIN8	AT5G15100	auxin.transport	SALK_204263C	0	intron	0	IAA	21d	6	2	T	3	393	14.6	n	4	32.2625	3.697	NA	13	7	NA	0.646	0.583	20	10.54909386	5.680281309	NA	NA	0.184	1.282	NA	NA	NA	NA	NA	NA	NA	NA	NA	NA	NA	NA	NA	NA	NA	NA	NA	NA
LAX2	AT2G21050	auxin.transport	SALK_208379C	1	exon	1+2	IAA	21d	5	2	T	4	394	24.7	n	3	205.6314	5.051	NA	12	8	NA	0.301	1.782	20	7.127301524	4.75153435	NA	NA	1.566	7.9	NA	NA	NA	NA	NA	NA	NA	NA	NA	NA	NA	NA	NA	NA	NA	NA	NA	NA
ABP1	AT4G02980	auxin.signal.transduction	SALK_208329C	4	promoter	>2	control	21d	6	2	T	5	395	25.5	y	3	275.7183	7.698	NA	16	13	NA	2.249	0.751	29	6.235385814	5.066250974	NA	NA	2.18	13.774	NA	NA	NA	NA	NA	NA	NA	NA	NA	NA	NA	NA	NA	NA	NA	NA	NA	NA
ARF11	AT2G46530	auxin.signal.transduction	SALK_063778C	4	exon	>2	IAA	21d	6	2	T	6	396	25.6	n	3	190.568	7.455	NA	24	27	NA	0.641	0.909	51	9.657947686	10.86519115	NA	NA	1.247	6.068	NA	NA	NA	NA	NA	NA	NA	NA	NA	NA	NA	NA	NA	NA	NA	NA	NA	NA
LAX2	AT2G21050	auxin.transport	SALK_208379C	1	exon	1+2	control	21d	6	2	T	7	397	34.9	y	4	196.3948	6.133	NA	8	10	NA	2.364	1.056	18	3.913256155	4.891570194	NA	NA	1.645	16.117	NA	NA	NA	NA	NA	NA	NA	NA	NA	NA	NA	NA	NA	NA	NA	NA	NA	NA
phytometer			CS22636	NA	phytometer		control	21d	5	2	T	8	398	27.8	y	3	87.9508	5.19	NA	7	8	NA	0.182	0.046	15	4.046242775	4.624277457	NA	NA	0.87	11.671	NA	NA	NA	NA	NA	NA	NA	NA	NA	NA	NA	NA	NA	NA	NA	NA	NA	NA
ARF14	AT1G35540	auxin.signal.transduction	SALK_049581C	0	exon	0	IAA	21d	5	2	T	9	399	26	y	2	90.647	4.924	NA	7	2	NA	0.254	0.471	9	4.264825345	1.218521527	NA	NA	0.98	7.595	NA	NA	NA	NA	NA	NA	NA	NA	NA	NA	NA	NA	NA	NA	NA	NA	NA	NA
phytometer			CS22647	NA	phytometer		IAA	21d	5	3	A	1	401	19.8	n	2	85.7904	3.294	NA	8	12	NA	0.777	0.216	20	7.285974499	10.92896175	NA	NA	1.075	7.459	NA	NA	NA	NA	NA	NA	NA	NA	NA	NA	NA	NA	NA	NA	NA	NA	NA	NA
SUR1	AT2G20610	auxin.synthesis.metabolism	SALK_113460C	1	intron	1+2	IAA	21d	6	3	A	2	402	28.2	n	3	195.8396	4.824	NA	10	10	NA	0.873	0.361	20	6.218905473	6.218905473	NA	NA	1.617	8.967	NA	NA	NA	NA	NA	NA	NA	NA	NA	NA	NA	NA	NA	NA	NA	NA	NA	NA
ARF4	AT5G60450	auxin.signal.transduction	SALK_070506C	3	exon	>2	IAA	21d	6	3	A	7	407	20	n	3	86.4662	5.061	NA	9	10	NA	1.225	2.07	19	5.334914049	5.927682276	NA	NA	0.553	2.699	NA	NA	NA	NA	NA	NA	NA	NA	NA	NA	NA	NA	NA	NA	NA	NA	NA	NA
IAA15	AT1G80390	auxin.signal.transduction	SALK_150265C	0	no.info	0	control	21d	5	3	A	9	409	26.5	y	3	127.3565	5.421	NA	13	12	NA	3.035	0.088	25	7.194244604	6.640841173	NA	NA	1.093	12.15	NA	NA	NA	NA	NA	NA	NA	NA	NA	NA	NA	NA	NA	NA	NA	NA	NA	NA
phytometer			CS22617	NA	phytometer		control	21d	5	3	B	1	411	17.9	n	4	83.3382	3.24	NA	6	5	NA	0.918	0.267	11	5.555555556	4.62962963	NA	NA	1.027	5.002	NA	NA	NA	NA	NA	NA	NA	NA	NA	NA	NA	NA	NA	NA	NA	NA	NA	NA
IAA8	AT2G22670	auxin.signal.transduction	SALK_202296C	1	promoter	1+2	IAA	21d	6	3	B	3	413	30.1	y	3	258.7463	5.202	NA	13	13	NA	2.412	0.462	26	7.497116494	7.497116494	NA	NA	2.367	16.082	NA	NA	NA	NA	NA	NA	NA	NA	NA	NA	NA	NA	NA	NA	NA	NA	NA	NA
ARF4	AT5G60450	auxin.signal.transduction	SALK_070506C	3	exon	>2	control	21d	6	3	B	4	414	26.9	y	3	211.9807	5.223	NA	8	10	NA	2.483	1.194	18	4.59506031	5.743825388	NA	NA	1.507	11.884	NA	NA	NA	NA	NA	NA	NA	NA	NA	NA	NA	NA	NA	NA	NA	NA	NA	NA
PIN8	AT5G15100	auxin.transport	SALK_204263C	0	intron	0	control	21d	6	3	B	7	417	25.5	y	3	174.5842	5.355	NA	11	12	NA	1.207	0.336	23	6.162464986	6.722689076	NA	NA	1.259	12.88	NA	NA	NA	NA	NA	NA	NA	NA	NA	NA	NA	NA	NA	NA	NA	NA	NA	NA
IAA33	AT5G57420	auxin.signal.transduction	SALK_134724C	0	promoter	0	IAA	21d	5	3	C	1	421	23.5	n	3	193.2682	6.879	NA	22	18	NA	0.653	0.352	40	9.594417793	7.849978195	NA	NA	1.395	5.713	NA	NA	NA	NA	NA	NA	NA	NA	NA	NA	NA	NA	NA	NA	NA	NA	NA	NA
phytometer			CS70000	NA	phytometer		control	21d	5	3	C	2	422	25.6	y	3	213.1382	5.415	NA	6	8	NA	1.745	0.799	14	3.324099723	4.432132964	NA	NA	1.639	15.5	NA	NA	NA	NA	NA	NA	NA	NA	NA	NA	NA	NA	NA	NA	NA	NA	NA	NA
ARF21	AT1G34410	auxin.signal.transduction	SALK_020702C	0	exon	0	IAA	21d	5	3	C	4	424	20.4	n	3	152.7421	5.667	NA	5	16	NA	0.571	1.076	21	2.646903123	8.470089995	NA	NA	1.127	6.468	NA	NA	NA	NA	NA	NA	NA	NA	NA	NA	NA	NA	NA	NA	NA	NA	NA	NA
ARF11	AT2G46530	auxin.signal.transduction	SALK_063778C	4	exon	>2	control	21d	5	3	C	5	425	25.9	y	3	212.2262	NA	NA	NA	NA	NA	NA	NA	NA	NA	NA	NA	NA	1.706	15.859	NA	NA	NA	NA	NA	NA	NA	NA	NA	NA	NA	NA	NA	NA	NA	NA	NA	NA
IAA5	AT1G15580	auxin.signal.transduction	SALK_112553C	2	exon	1+2	IAA	21d	5	3	C	6	426	21.7	n	4	164.2795	5.872	NA	18	13	NA	1.157	0.621	31	9.196185286	6.641689373	NA	NA	0.97	5.093	NA	NA	NA	NA	NA	NA	NA	NA	NA	NA	NA	NA	NA	NA	NA	NA	NA	NA
SUR1	AT2G20610	auxin.synthesis.metabolism	SALK_113460C	1	intron	1+2	IAA	21d	5	3	C	7	427	25.6	n	2	231.2169	5.343	24	16	7	1.618	1.821	0.373	23	8.983717013	3.930376193	NA	NA	1.558	9.918	NA	NA	NA	NA	NA	NA	NA	NA	NA	NA	NA	NA	NA	NA	NA	NA	NA	NA
IAA5	AT1G15580	auxin.signal.transduction	SALK_112553C	2	exon	1+2	IAA	21d	6	3	C	9	429	29.1	y	3	282.7143	5.585	NA	19	10	NA	0.902	0.785	29	10.20590868	5.371530886	NA	NA	2.573	17.368	NA	NA	NA	NA	NA	NA	NA	NA	NA	NA	NA	NA	NA	NA	NA	NA	NA	NA
ARF14	AT1G35540	auxin.signal.transduction	SALK_049581C	0	exon	0	IAA	21d	6	3	C	10	430	23.3	n	2	200.2591	4.795	32	11	10	0.316	0.937	1.977	21	6.882168926	6.256517205	NA	NA	1.167	7.168	NA	NA	NA	NA	NA	NA	NA	NA	NA	NA	NA	NA	NA	NA	NA	NA	NA	NA
phytometer			CS22636	NA	phytometer		IAA	21d	5	3	D	3	433	22.8	y	3	105.3057	5.326	NA	16	11	NA	0.249	0.591	27	9.012392039	6.196019527	NA	NA	1.167	12.244	NA	NA	NA	NA	NA	NA	NA	NA	NA	NA	NA	NA	NA	NA	NA	NA	NA	NA
phytometer			CS22658	NA	phytometer		control	21d	5	3	D	5	435	30.5	y	2	189.8049	5.669	14	10	8	1.007	0.921	0.529	18	5.291938614	4.233550891	NA	NA	1.667	20.532	NA	NA	NA	NA	NA	NA	NA	NA	NA	NA	NA	NA	NA	NA	NA	NA	NA	NA
ARF4	AT5G60450	auxin.signal.transduction	SALK_070506C	3	exon	>2	control	21d	5	3	D	8	438	24.7	y	3	224.2765	6.439	NA	6	16	NA	1.84	1.017	22	2.795465134	7.454573692	NA	NA	2.115	18.32	NA	NA	NA	NA	NA	NA	NA	NA	NA	NA	NA	NA	NA	NA	NA	NA	NA	NA
ARF1	AT1G59750	auxin.signal.transduction	SALK_079046C	2	exon	1+2	control	21d	6	3	D	9	439	10.4	n	3	32.3972	4.85	NA	10	6	NA	1.606	0.065	16	6.18556701	3.711340206	NA	NA	0.198	0.785	NA	NA	NA	NA	NA	NA	NA	NA	NA	NA	NA	NA	NA	NA	NA	NA	NA	NA
AFB3	AT1G12820	auxin.signal.transduction	SALK_068787C	1	exon	1+2	IAA	21d	5	3	E	2	442	NA		4	NA	NA	NA	NA	NA	NA	NA	NA	NA	NA	NA	NA	NA	NA	NA	NA	NA	NA	NA	NA	NA	NA	NA	NA	NA	NA	NA	NA	NA	NA	NA	NA	NA
IAA15	AT1G80390	auxin.signal.transduction	SALK_150265C	0	no.info	0	IAA	21d	5	3	E	3	443	21.7	n	2	190.7897	4.939	NA	12	8	NA	0.646	0.083	20	7.288924884	4.859283256	NA	NA	1.517	8.633	NA	NA	NA	NA	NA	NA	NA	NA	NA	NA	NA	NA	NA	NA	NA	NA	NA	NA
ARF21	AT1G34410	auxin.signal.transduction	SALK_020702C	0	exon	0	control	21d	5	3	E	4	444	NA		4	NA	NA	NA	NA	NA	NA	NA	NA	NA	NA	NA	NA	NA	NA	NA	NA	NA	NA	NA	NA	NA	NA	NA	NA	NA	NA	NA	NA	NA	NA	NA	NA	NA
IAA15	AT1G80390	auxin.signal.transduction	SALK_150265C	0	no.info	0	control	21d	6	3	E	7	447	31.2	y	2	171.3985	6.969	NA	9	12	NA	2.134	0.304	21	3.874300474	5.165733965	NA	NA	1.414	17.406	NA	NA	NA	NA	NA	NA	NA	NA	NA	NA	NA	NA	NA	NA	NA	NA	NA	NA
IAA15	AT1G80390	auxin.signal.transduction	SALK_150265C	0	no.info	0	control	21d	6	3	E	7	447	31.2	y	2	171.3985	4.317	NA	8	16	NA	0.594	0.503	24	5.559416261	11.11883252	NA	NA	1.414	17.406	NA	NA	NA	NA	NA	NA	NA	NA	NA	NA	NA	NA	NA	NA	NA	NA	NA	NA
phytometer			CS22658	NA	phytometer		IAA	21d	5	3	E	9	449	24.6	y	2	172.0606	NA	NA	NA	NA	NA	NA	NA	NA	NA	NA	NA	NA	1.517	12.705	NA	NA	NA	NA	NA	NA	NA	NA	NA	NA	NA	NA	NA	NA	NA	NA	NA	NA
LAX2	AT2G21050	auxin.transport	SALK_208379C	1	exon	1+2	IAA	21d	6	3	E	10	450	28.7	n	2	238.8656	3.884	NA	13	8	NA	1.004	0.586	21	10.04119464	6.179196704	NA	NA	2.483	13.071	NA	NA	NA	NA	NA	NA	NA	NA	NA	NA	NA	NA	NA	NA	NA	NA	NA	NA
phytometer			CS22636	NA	phytometer		control	21d	6	3	F	7	457	24.3	y	3	144.5954	3.586	NA	8	6	NA	1.87	0.081	14	6.692693809	5.019520357	NA	NA	1.326	16.727	NA	NA	NA	NA	NA	NA	NA	NA	NA	NA	NA	NA	NA	NA	NA	NA	NA	NA
ARF11	AT2G46530	auxin.signal.transduction	SALK_063778C	4	exon	>2	IAA	21d	5	3	F	8	458	29.3	y	3	235.6233	5.848	NA	10	22	NA	0.638	0.095	32	5.12995896	11.28590971	NA	NA	2.352	14.976	NA	NA	NA	NA	NA	NA	NA	NA	NA	NA	NA	NA	NA	NA	NA	NA	NA	NA
PIN7	AT1G23080	auxin.transport	SALK_048791C	3	exon	>2	IAA	21d	6	3	F	9	459	25.2	y	3	183.0339	4.21	NA	13	2	NA	1.775	0.932	15	9.263657957	1.425178147	NA	NA	1.61	11.83	NA	NA	NA	NA	NA	NA	NA	NA	NA	NA	NA	NA	NA	NA	NA	NA	NA	NA
phytometer			CS70000	NA	phytometer		control	21d	6	3	G	2	462	25.2	y	3	189.9853	6.322	NA	9	21	NA	2.075	0.114	30	4.27080038	9.965200886	NA	NA	1.643	15.858	NA	NA	NA	NA	NA	NA	NA	NA	NA	NA	NA	NA	NA	NA	NA	NA	NA	NA
ARF1	AT1G59750	auxin.signal.transduction	SALK_079046C	2	exon	1+2	control	21d	5	3	G	6	466	NA		5	NA	NA	NA	NA	NA	NA	NA	NA	NA	NA	NA	NA	NA	NA	NA	NA	NA	NA	NA	NA	NA	NA	NA	NA	NA	NA	NA	NA	NA	NA	NA	NA	NA
phytometer			CS22617	NA	phytometer		IAA	21d	6	3	G	7	467	24.3	n	2	131.7997	4.376	NA	14	7	NA	2.148	0.077	21	9.597806216	4.798903108	NA	NA	1.217	11.556	NA	NA	NA	NA	NA	NA	NA	NA	NA	NA	NA	NA	NA	NA	NA	NA	NA	NA
phytometer			CS70000	NA	phytometer		IAA	21d	5	3	G	9	469	22.2	y	3	161.1429	5.436	NA	18	8	NA	0.965	0.274	26	9.933774834	4.415011038	NA	NA	0.902	4.925	NA	NA	NA	NA	NA	NA	NA	NA	NA	NA	NA	NA	NA	NA	NA	NA	NA	NA
IAA33	AT5G57420	auxin.signal.transduction	SALK_134724C	0	promoter	0	control	21d	6	3	H	1	471	26.7	y	3	124.3734	5.07	NA	7	4	NA	0.151	0.127	11	4.142011834	2.366863905	NA	NA	1.124	17.084	NA	NA	NA	NA	NA	NA	NA	NA	NA	NA	NA	NA	NA	NA	NA	NA	NA	NA
AFB3	AT1G12820	auxin.signal.transduction	SALK_068787C	1	exon	1+2	control	21d	6	3	H	4	474	27	y	3	190.6619	6.12	NA	9	10	NA	4.027	0.219	19	4.411764706	4.901960784	NA	NA	1.479	17.306	NA	NA	NA	NA	NA	NA	NA	NA	NA	NA	NA	NA	NA	NA	NA	NA	NA	NA
IAA8	AT2G22670	auxin.signal.transduction	SALK_202296C	1	promoter	1+2	control	21d	5	3	H	6	476	26.9	y	3	208.3604	6.204	NA	12	15	NA	0.977	0.195	27	5.80270793	7.253384913	NA	NA	1.728	18.519	NA	NA	NA	NA	NA	NA	NA	NA	NA	NA	NA	NA	NA	NA	NA	NA	NA	NA
AFB3	AT1G12820	auxin.signal.transduction	SALK_068787C	1	exon	1+2	IAA	21d	6	3	H	7	477	NA		NA	NA	NA	NA	NA	NA	NA	NA	NA	NA	NA	NA	NA	NA	NA	NA	NA	NA	NA	NA	NA	NA	NA	NA	NA	NA	NA	NA	NA	NA	NA	NA	NA	NA
PIN7	AT1G23080	auxin.transport	SALK_048791C	3	exon	>2	IAA	21d	5	3	H	8	478	NA		2	NA	NA	NA	NA	NA	NA	NA	NA	NA	NA	NA	NA	NA	NA	NA	NA	NA	NA	NA	NA	NA	NA	NA	NA	NA	NA	NA	NA	NA	NA	NA	NA	NA
IAA8	AT2G22670	auxin.signal.transduction	SALK_202296C	1	promoter	1+2	control	21d	6	3	H	10	480	24.4	n	3	220.8025	5.605	NA	9	7	NA	3.887	0.073	16	4.817127565	3.746654773	NA	NA	1.759	10.865	NA	NA	NA	NA	NA	NA	NA	NA	NA	NA	NA	NA	NA	NA	NA	NA	NA	NA
ARF21	AT1G34410	auxin.signal.transduction	SALK_020702C	0	exon	0	control	21d	6	3	I	1	481	27.2	y	3	182.7543	NA	NA	NA	NA	NA	NA	NA	NA	NA	NA	NA	NA	1.39	11.902	NA	NA	NA	NA	NA	NA	NA	NA	NA	NA	NA	NA	NA	NA	NA	NA	NA	NA
phytometer			CS22658	NA	phytometer		IAA	21d	6	3	I	2	482	25.7	y	2	199.362	4.109	NA	4	3	NA	0.468	0.289	7	2.920418593	2.190313945	NA	NA	2.093	14.297	NA	NA	NA	NA	NA	NA	NA	NA	NA	NA	NA	NA	NA	NA	NA	NA	NA	NA
IAA33	AT5G57420	auxin.signal.transduction	SALK_134724C	0	promoter	0	control	21d	5	3	I	4	484	23.8	y	3	173.5792	5.344	NA	8	7	NA	3.253	0.865	15	4.491017964	3.929640719	NA	NA	1.125	10.896	NA	NA	NA	NA	NA	NA	NA	NA	NA	NA	NA	NA	NA	NA	NA	NA	NA	NA
phytometer			CS22636	NA	phytometer		IAA	21d	6	3	I	5	485	21.1	y	2	147.9341	4.833	NA	16	5	NA	0.78	1.013	21	9.931719429	3.103662322	NA	NA	1.095	6.435	NA	NA	NA	NA	NA	NA	NA	NA	NA	NA	NA	NA	NA	NA	NA	NA	NA	NA
LAX2	AT2G21050	auxin.transport	SALK_208379C	1	exon	1+2	control	21d	5	3	I	6	486	9.8	n	3	40.2698	5.669	NA	11	0	NA	0.754	0	11	5.821132475	0	NA	NA	0.233	1.049	NA	NA	NA	NA	NA	NA	NA	NA	NA	NA	NA	NA	NA	NA	NA	NA	NA	NA
phytometer			CS22647	NA	phytometer		control	21d	5	3	I	7	487	17.6	n	4	69.9715	3.804	NA	8	8	NA	0.795	0.817	16	6.309148265	6.309148265	NA	NA	0.493	3.781	NA	NA	NA	NA	NA	NA	NA	NA	NA	NA	NA	NA	NA	NA	NA	NA	NA	NA
ARF1	AT1G59750	auxin.signal.transduction	SALK_079046C	2	exon	1+2	IAA	21d	6	3	J	4	494	26.5	y	3	208.7126	6.143	NA	14	18	NA	0.482	0.047	32	6.837050301	8.790493244	NA	NA	1.393	9.676	NA	NA	NA	NA	NA	NA	NA	NA	NA	NA	NA	NA	NA	NA	NA	NA	NA	NA
ARF4	AT5G60450	auxin.signal.transduction	SALK_070506C	3	exon	>2	IAA	21d	5	3	J	6	496	23.6	n	2	241.6262	5.38	NA	12	6	NA	0.734	0.64	18	6.691449814	3.345724907	NA	NA	1.718	9.411	NA	NA	NA	NA	NA	NA	NA	NA	NA	NA	NA	NA	NA	NA	NA	NA	NA	NA
ABP1	AT4G02980	auxin.signal.transduction	SALK_208329C	4	promoter	>2	IAA	21d	6	3	K	2	502	21.6	y	3	272.0851	4.252	NA	11	5	NA	2.162	1.556	16	7.761053622	3.527751646	NA	NA	1.877	9.811	NA	NA	NA	NA	NA	NA	NA	NA	NA	NA	NA	NA	NA	NA	NA	NA	NA	NA
ARF14	AT1G35540	auxin.signal.transduction	SALK_049581C	0	exon	0	control	21d	6	3	K	4	504	23.6	y	2	169.2635	NA	NA	NA	NA	NA	NA	NA	NA	NA	NA	NA	NA	1.352	14.809	NA	NA	NA	NA	NA	NA	NA	NA	NA	NA	NA	NA	NA	NA	NA	NA	NA	NA
PIN7	AT1G23080	auxin.transport	SALK_048791C	3	exon	>2	IAA	14d	1	1	A	3	3	14.6		3	27.0748	3.726	26	10	5	0.433	1.979	0.174	NA	8.051529791	4.025764895	15	20.93397746	0.198	1.028	NA	NA	NA	NA	NA	NA	NA	NA	NA	NA	NA	NA	NA	NA	NA	NA	NA	NA
phytometer			CS22647	NA	phytometer		control	14d	1	1	A	4	4	7.2		4	7.7348	3.166	4	7	1	0.146	0.269	0.122	NA	6.632975363	0.947567909	8	3.790271636	0.052	0.558	NA	NA	NA	NA	NA	NA	NA	NA	NA	NA	NA	NA	NA	NA	NA	NA	NA	NA
IAA15	AT1G80390	auxin.signal.transduction	SALK_150265C	0	no.info	0	IAA	14d	2	1	A	5	5	13.7		2	20.0183	4.331	13	7	3	1.091	0.546	0.034	NA	4.848764719	2.078042023	10	9.004848765	0.174	1.028	NA	NA	NA	NA	NA	NA	NA	NA	NA	NA	NA	NA	NA	NA	NA	NA	NA	NA
IAA8	AT2G22670	auxin.signal.transduction	SALK_202296C	1	promoter	1+2	control	14d	1	1	A	6	6	21.6		4	35.6807	4.515	10	8	7	2.036	0.329	0.063	NA	5.315614618	4.651162791	15	6.644518272	0.291	3.332	NA	NA	NA	NA	NA	NA	NA	NA	NA	NA	NA	NA	NA	NA	NA	NA	NA	NA
ABP1	AT4G02980	auxin.signal.transduction	SALK_208329C	4	promoter	>2	control	14d	1	1	A	7	7	13.9		3	42.3994	4.682	9	6	2	2.375	2.468	0.022	NA	3.844510893	1.281503631	8	5.766766339	0.311	1.852	NA	NA	NA	NA	NA	NA	NA	NA	NA	NA	NA	NA	NA	NA	NA	NA	NA	NA
IAA8	AT2G22670	auxin.signal.transduction	SALK_202296C	1	promoter	1+2	IAA	14d	1	1	A	10	10	13.2		3	34.2293	5.358	16	9	5	2.317	1.158	0.169	NA	5.039193729	2.799552072	14	8.958566629	0.344	1.27	NA	NA	NA	NA	NA	NA	NA	NA	NA	NA	NA	NA	NA	NA	NA	NA	NA	NA
phytometer			CS22596	NA	phytometer		IAA	14d	1	1	B	5	15	15		4	24.7155	5.082	19	11	1	0.662	0.299	0.043	NA	6.493506494	0.590318772	12	11.21605667	0.192	1.098	NA	NA	NA	NA	NA	NA	NA	NA	NA	NA	NA	NA	NA	NA	NA	NA	NA	NA
IAA5	AT1G15580	auxin.signal.transduction	SALK_112553C	2	exon	1+2	control	14d	2	1	B	8	18	15.6		2	37.8257	4.256	7	7	7	2.58	3.089	1.158	NA	4.934210526	4.934210526	14	4.934210526	0.211	1.459	NA	NA	NA	NA	NA	NA	NA	NA	NA	NA	NA	NA	NA	NA	NA	NA	NA	NA
phytometer			CS70000	NA	phytometer		control	14d	1	1	B	9	19	16.6		3	30.3864	6.188	11	9	4	1.356	1.032	0.304	NA	4.363283775	1.939237233	13	5.332902392	0.428	1.872	NA	NA	NA	NA	NA	NA	NA	NA	NA	NA	NA	NA	NA	NA	NA	NA	NA	NA
PIN8	AT5G15100	auxin.transport	SALK_204263C	0	intron	0	control	14d	2	1	B	10	20	17.3		3	53.3688	4.999	8	9	6	2.453	1.836	0.413	NA	5.401080216	3.600720144	15	4.800960192	0.612	3.535	NA	NA	NA	NA	NA	NA	NA	NA	NA	NA	NA	NA	NA	NA	NA	NA	NA	NA
IAA5	AT1G15580	auxin.signal.transduction	SALK_112553C	2	exon	1+2	IAA	14d	1	1	C	1	21	11.4		3	28.5397	4.954	36	13	4	0.186	1.114	0.099	NA	7.872426322	2.422285022	17	21.8005652	0.419	1.379	NA	NA	NA	NA	NA	NA	NA	NA	NA	NA	NA	NA	NA	NA	NA	NA	NA	NA
ARF4	AT5G60450	auxin.signal.transduction	SALK_070506C	3	exon	>2	control	14d	2	1	C	2	22	9.5		2	23.534	5.255	10	7	3	0.413	0.373	0.021	NA	3.996194101	1.712654615	10	5.708848716	0.135	0.903	NA	NA	NA	NA	NA	NA	NA	NA	NA	NA	NA	NA	NA	NA	NA	NA	NA	NA
IAA33	AT5G57420	auxin.signal.transduction	SALK_134724C	0	promoter	0	control	14d	2	1	C	4	24	13.8		2	29.4733	4.739	9	11	1	1.179	0.71	0.11	NA	6.963494408	0.633044946	12	5.697404516	0.154	1.286	NA	NA	NA	NA	NA	NA	NA	NA	NA	NA	NA	NA	NA	NA	NA	NA	NA	NA
PIN8	AT5G15100	auxin.transport	SALK_204263C	0	intron	0	IAA	14d	1	1	C	5	25	9.3		3	28.0097	4.872	31	10	0	0.356	0.83	0	NA	6.157635468	0	10	19.08866995	0.453	1.233	NA	NA	NA	NA	NA	NA	NA	NA	NA	NA	NA	NA	NA	NA	NA	NA	NA	NA
ARF21	AT1G34410	auxin.signal.transduction	SALK_020702C	0	exon	0	control	14d	1	1	D	5	35	14		2	37.6883	5.031	10	10	8	2.141	2.659	0.343	NA	5.963029219	4.770423375	18	5.963029219	0.211	1.686	NA	NA	NA	NA	NA	NA	NA	NA	NA	NA	NA	NA	NA	NA	NA	NA	NA	NA
IAA15	AT1G80390	auxin.signal.transduction	SALK_150265C	0	no.info	0	IAA	14d	1	1	D	8	38	11.2		2	23.1924	2.89	20	8	1	0.377	0.112	0.024	NA	8.30449827	1.038062284	9	20.76124567	0.177	1.042	NA	NA	NA	NA	NA	NA	NA	NA	NA	NA	NA	NA	NA	NA	NA	NA	NA	NA
ARF21	AT1G34410	auxin.signal.transduction	SALK_020702C	0	exon	0	IAA	14d	2	1	D	10	40	10.8		2	18.2812	2.115	20	5	0	0.568	0.267	0	NA	7.092198582	0	5	28.36879433	0.119	0.625	NA	NA	NA	NA	NA	NA	NA	NA	NA	NA	NA	NA	NA	NA	NA	NA	NA	NA
IAA15	AT1G80390	auxin.signal.transduction	SALK_150265C	0	no.info	0	control	14d	2	1	E	1	41	14.1		3	23.9462	3.561	8	6	7	0.774	1.534	0.575	NA	5.054759899	5.897219882	13	6.739679865	0.425	1.583	NA	NA	NA	NA	NA	NA	NA	NA	NA	NA	NA	NA	NA	NA	NA	NA	NA	NA
IAA33	AT5G57420	auxin.signal.transduction	SALK_134724C	0	promoter	0	IAA	14d	1	1	E	3	43	8.3		2	11.711	3.375	21	4	0	1.994	0.206	0	NA	3.555555556	0	4	18.66666667	0.078	0.407	NA	NA	NA	NA	NA	NA	NA	NA	NA	NA	NA	NA	NA	NA	NA	NA	NA	NA
ARF4	AT5G60450	auxin.signal.transduction	SALK_070506C	3	exon	>2	IAA	14d	1	1	E	4	44	9.3		4	26.4866	4.151	14	5	0	0.521	1.001	0	NA	3.613587087	0	5	10.11804384	0.181	0.829	NA	NA	NA	NA	NA	NA	NA	NA	NA	NA	NA	NA	NA	NA	NA	NA	NA	NA
phytometer			CS22647	NA	phytometer		control	14d	2	1	E	9	49	11.4		2	10.7405	2.657	7	7	0	0.928	0.787	0	NA	7.903650734	0	7	7.903650734	0.111	1.751	NA	NA	NA	NA	NA	NA	NA	NA	NA	NA	NA	NA	NA	NA	NA	NA	NA	NA
LAX2	AT2G21050	auxin.transport	SALK_208379C	1	exon	1+2	control	14d	2	1	E	10	50	18.5		2	43.2711	5.052	10	4	1	3.324	1.279	0.043	NA	2.375296912	0.593824228	5	5.93824228	0.249	2.35	NA	NA	NA	NA	NA	NA	NA	NA	NA	NA	NA	NA	NA	NA	NA	NA	NA	NA
ARF21	AT1G34410	auxin.signal.transduction	SALK_020702C	0	exon	0	control	14d	2	1	F	3	53	6.8		3	3.9778	2.38	4	4	1	0.339	0.114	0.014	NA	5.042016807	1.260504202	5	5.042016807	0.335	0.478	NA	NA	NA	NA	NA	NA	NA	NA	NA	NA	NA	NA	NA	NA	NA	NA	NA	NA
phytometer			CS70000	NA	phytometer		IAA	14d	1	1	F	5	55	10.6		3	21.6079	3.629	25	12	4	0.409	1.253	0.601	NA	9.920088179	3.30669606	16	20.66685037	0.455	1.214	NA	NA	NA	NA	NA	NA	NA	NA	NA	NA	NA	NA	NA	NA	NA	NA	NA	NA
PIN7	AT1G23080	auxin.transport	SALK_048791C	3	exon	>2	IAA	14d	2	1	F	8	58	11.4		2	25.8481	2.564	22	6	4	0.554	1.107	0.177	NA	7.020280811	4.680187207	10	25.74102964	0.166	0.876	NA	NA	NA	NA	NA	NA	NA	NA	NA	NA	NA	NA	NA	NA	NA	NA	NA	NA
phytometer			CS22636	NA	phytometer		control	14d	1	1	G	1	61	19.8		3	42.9461	5.544	11	7	7	3.719	2.032	0.194	NA	3.787878788	3.787878788	14	5.952380952	0.556	2.846	NA	NA	NA	NA	NA	NA	NA	NA	NA	NA	NA	NA	NA	NA	NA	NA	NA	NA
IAA5	AT1G15580	auxin.signal.transduction	SALK_112553C	2	exon	1+2	control	14d	1	1	G	3	63	20.1		3	44.8691	4.844	8	4	0	0.568	0.945	0	NA	2.477291495	0	4	4.954582989	0.541	3.488	NA	NA	NA	NA	NA	NA	NA	NA	NA	NA	NA	NA	NA	NA	NA	NA	NA	NA
PIN8	AT5G15100	auxin.transport	SALK_204263C	0	intron	0	control	14d	1	1	G	4	64	18.3		3	36.9513	3.912	6	7	0	2.274	0.714	0	NA	5.36809816	0	7	4.601226994	0.551	3.732	NA	NA	NA	NA	NA	NA	NA	NA	NA	NA	NA	NA	NA	NA	NA	NA	NA	NA
phytometer			CS22596	NA	phytometer		control	14d	1	1	G	6	66	13.7		5	11.0445	1.961	2	7	0	0.9	0.253	0	NA	10.70882203	0	7	3.059663437	0.083	0.9	NA	NA	NA	NA	NA	NA	NA	NA	NA	NA	NA	NA	NA	NA	NA	NA	NA	NA
PIN8	AT5G15100	auxin.transport	SALK_204263C	0	intron	0	IAA	14d	2	1	G	7	67	9.1		3	29.1547	2.798	14	7	6	2.869	0.197	0.304	NA	7.505360972	6.433166548	13	15.01072194	0.43	1.257	NA	NA	NA	NA	NA	NA	NA	NA	NA	NA	NA	NA	NA	NA	NA	NA	NA	NA
phytometer			CS22636	NA	phytometer		IAA	14d	2	1	H	1	71	12.6		3	14.6768	0.967	9	5	3	1.214	0.29	0.347	NA	15.51189245	9.307135471	8	27.92140641	0.377	0.987	NA	NA	NA	NA	NA	NA	NA	NA	NA	NA	NA	NA	NA	NA	NA	NA	NA	NA
phytometer			CS70000	NA	phytometer		control	14d	2	1	H	3	73	16.8		2	24.0597	3.93	9	4	0	0.878	0.221	0	NA	3.053435115	0	4	6.870229008	0.193	2.724	NA	NA	NA	NA	NA	NA	NA	NA	NA	NA	NA	NA	NA	NA	NA	NA	NA	NA
ARF11	AT2G46530	auxin.signal.transduction	SALK_063778C	4	exon	>2	IAA	14d	1	1	H	4	74	NA		3	NA	NA	NA	NA	NA	NA	NA	NA	NA	NA	NA	NA	NA	NA	NA	NA	NA	NA	NA	NA	NA	NA	NA	NA	NA	NA	NA	NA	NA	NA	NA	NA	NA
SUR1	AT2G20610	auxin.synthesis.metabolism	SALK_113460C	1	intron	1+2	IAA	14d	2	1	H	6	76	11.6		3	21.2934	4.042	22	4	0	0.198	0.396	0	NA	2.968827313	0	4	16.32855022	0.412	1.247	NA	NA	NA	NA	NA	NA	NA	NA	NA	NA	NA	NA	NA	NA	NA	NA	NA	NA
phytometer			CS22658	NA	phytometer		IAA	14d	2	1	H	7	77	NA		NA	NA	NA	NA	NA	NA	NA	NA	NA	NA	NA	NA	NA	NA	NA	NA	NA	NA	NA	NA	NA	NA	NA	NA	NA	NA	NA	NA	NA	NA	NA	NA	NA	NA
ARF11	AT2G46530	auxin.signal.transduction	SALK_063778C	4	exon	>2	IAA	14d	2	1	H	8	78	1.7		7	0.7207	0.744	0	0	0	0	0	0	NA	0	0	0	0	NA	NA	NA	NA	NA	NA	NA	NA	NA	NA	NA	NA	NA	NA	NA	NA	NA	NA	NA	NA
ARF1	AT1G59750	auxin.signal.transduction	SALK_079046C	2	exon	1+2	control	14d	1	1	H	9	79	11.7		4	31.6304	4.48	7	2	2	2.126	0.532	0.09	NA	1.339285714	1.339285714	4	4.6875	0.179	1.259	NA	NA	NA	NA	NA	NA	NA	NA	NA	NA	NA	NA	NA	NA	NA	NA	NA	NA
phytometer			CS22596	NA	phytometer		IAA	14d	2	1	I	3	83	2.3		2	0.5298	0.528	0	1	0	0	0.051	0	NA	5.681818182	0	1	0	0.008	0.031	NA	NA	NA	NA	NA	NA	NA	NA	NA	NA	NA	NA	NA	NA	NA	NA	NA	NA
phytometer			CS22596	NA	phytometer		IAA	14d	2	1	I	3	83	2.3		2	0.5298	3.989	8	5	0	1.583	0.273	0	NA	3.760340938	0	5	6.0165455	0.008	0.031	NA	NA	NA	NA	NA	NA	NA	NA	NA	NA	NA	NA	NA	NA	NA	NA	NA	NA
ARF14	AT1G35540	auxin.signal.transduction	SALK_049581C	0	exon	0	IAA	14d	2	1	I	4	84	10.8		2	15.9333	4.018	19	6	6	0.697	0.182	0.074	NA	4.479840717	4.479840717	12	14.18616227	0.148	0.769	NA	NA	NA	NA	NA	NA	NA	NA	NA	NA	NA	NA	NA	NA	NA	NA	NA	NA
ABP1	AT4G02980	auxin.signal.transduction	SALK_208329C	4	promoter	>2	IAA	14d	1	1	I	5	85	10.2		3	31.0998	4.107	25	9	0	0.525	0.317	0	NA	6.574141709	0	9	18.26150475	0.427	1.352	NA	NA	NA	NA	NA	NA	NA	NA	NA	NA	NA	NA	NA	NA	NA	NA	NA	NA
AFB3	AT1G12820	auxin.signal.transduction	SALK_068787C	1	exon	1+2	control	14d	1	1	I	6	86	19.1		3	36.7077	4.133	9	2	0	2.061	1.672	0	NA	1.451729978	0	2	6.532784902	0.494	3.428	NA	NA	NA	NA	NA	NA	NA	NA	NA	NA	NA	NA	NA	NA	NA	NA	NA	NA
SUR1	AT2G20610	auxin.synthesis.metabolism	SALK_113460C	1	intron	1+2	IAA	14d	1	1	I	7	87	12		3	20.7012	4.138	18	9	4	0.66	0.674	0.081	NA	6.524891252	2.899951667	13	13.0497825	0.471	1.32	NA	NA	NA	NA	NA	NA	NA	NA	NA	NA	NA	NA	NA	NA	NA	NA	NA	NA
phytometer			CS22617	NA	phytometer		IAA	14d	1	1	I	9	89	11.2		2	18.9823	1.913	23	13	0	0.946	0.203	0	NA	20.38682697	0	13	36.06900157	0.211	1.142	NA	NA	NA	NA	NA	NA	NA	NA	NA	NA	NA	NA	NA	NA	NA	NA	NA	NA
phytometer			CS22617	NA	phytometer		control	14d	1	1	J	3	93	13.6		2	21.5104	NA	NA	NA	NA	NA	NA	NA	NA	NA	NA	NA	NA	0.202	2.629	NA	NA	NA	NA	NA	NA	NA	NA	NA	NA	NA	NA	NA	NA	NA	NA	NA	NA
ABP1	AT4G02980	auxin.signal.transduction	SALK_208329C	4	promoter	>2	IAA	14d	2	1	J	5	95	3.6		5	0.6827	0.485	0	2	0	0	0.047	0	NA	12.37113402	0	2	0	NA	NA	NA	NA	NA	NA	NA	NA	NA	NA	NA	NA	NA	NA	NA	NA	NA	NA	NA	NA
IAA5	AT1G15580	auxin.signal.transduction	SALK_112553C	2	exon	1+2	IAA	14d	2	1	J	7	97	13.5		3	25.5585	3.186	19	8	0	0.454	0.106	0	NA	7.532956685	0	8	17.89077213	0.428	1.493	NA	NA	NA	NA	NA	NA	NA	NA	NA	NA	NA	NA	NA	NA	NA	NA	NA	NA
ARF14	AT1G35540	auxin.signal.transduction	SALK_049581C	0	exon	0	control	14d	2	1	J	8	98	15.5		3	44.957	4.824	8	8	8	2.105	1.842	0.374	NA	4.975124378	4.975124378	16	4.975124378	0.447	1.771	NA	NA	NA	NA	NA	NA	NA	NA	NA	NA	NA	NA	NA	NA	NA	NA	NA	NA
ARF1	AT1G59750	auxin.signal.transduction	SALK_079046C	2	exon	1+2	control	14d	2	1	J	9	99	15		6	21.2804	3.404	11	5	0	0.95	1.092	0	NA	4.406580494	0	5	9.694477086	0.245	2.778	NA	NA	NA	NA	NA	NA	NA	NA	NA	NA	NA	NA	NA	NA	NA	NA	NA	NA
phytometer			CS22596	NA	phytometer		control	14d	2	1	K	1	101	15		2	14.7354	2.716	3	5	5	1.164	0.876	0.877	NA	5.522827688	5.522827688	10	3.313696613	0.175	1.766	NA	NA	NA	NA	NA	NA	NA	NA	NA	NA	NA	NA	NA	NA	NA	NA	NA	NA
IAA33	AT5G57420	auxin.signal.transduction	SALK_134724C	0	promoter	0	control	14d	1	1	K	3	103	14		2	40.9527	5.027	7	10	4	1.417	2.114	0.054	NA	5.96777402	2.387109608	14	4.177441814	0.206	1.537	NA	NA	NA	NA	NA	NA	NA	NA	NA	NA	NA	NA	NA	NA	NA	NA	NA	NA
phytometer			CS22658	NA	phytometer		control	14d	1	1	K	4	104	16.3		3	30.8716	5.517	8	11	6	1.751	0.946	0.231	NA	5.981511691	3.262642741	17	4.350190321	0.429	1.583	NA	NA	NA	NA	NA	NA	NA	NA	NA	NA	NA	NA	NA	NA	NA	NA	NA	NA
LAX2	AT2G21050	auxin.transport	SALK_208379C	1	exon	1+2	IAA	14d	1	1	K	5	105	14.5		4	26.4586	4.672	25	10	6	0.152	0.506	0.069	NA	6.421232877	3.852739726	16	16.05308219	0.16	1.097	NA	NA	NA	NA	NA	NA	NA	NA	NA	NA	NA	NA	NA	NA	NA	NA	NA	NA
ARF1	AT1G59750	auxin.signal.transduction	SALK_079046C	2	exon	1+2	IAA	14d	2	1	K	8	108	14.8		3	35.5516	1.688	22	9	2	0.382	0.204	0.607	NA	15.99526066	3.55450237	11	39.09952607	0.466	1.416	NA	NA	NA	NA	NA	NA	NA	NA	NA	NA	NA	NA	NA	NA	NA	NA	NA	NA
IAA33	AT5G57420	auxin.signal.transduction	SALK_134724C	0	promoter	0	IAA	14d	2	1	L	1	111	13.1		2	16.5993	3.284	22	9	1	0.414	0.271	0.05	NA	8.221680877	0.913520097	10	20.09744214	0.091	1.02	NA	NA	NA	NA	NA	NA	NA	NA	NA	NA	NA	NA	NA	NA	NA	NA	NA	NA
phytometer			CS22647	NA	phytometer		IAA	14d	2	1	L	2	112	8.5		3	8.9292	1.796	12	11	4	0.404	0.131	0.241	NA	18.37416481	6.681514477	15	20.04454343	0.266	0.776	NA	NA	NA	NA	NA	NA	NA	NA	NA	NA	NA	NA	NA	NA	NA	NA	NA	NA
phytometer			CS22617	NA	phytometer		control	14d	2	1	L	4	114	14		2	18.8039	2.694	6	4	0	1.179	1.257	0	NA	4.454342984	0	4	6.681514477	0.263	3.074	NA	NA	NA	NA	NA	NA	NA	NA	NA	NA	NA	NA	NA	NA	NA	NA	NA	NA
PIN7	AT1G23080	auxin.transport	SALK_048791C	3	exon	>2	control	14d	2	1	L	6	116	17.2		2	36.3853	3.649	7	6	9	2.567	2.853	0.853	NA	4.932858317	7.399287476	15	5.75500137	0.23	2.269	NA	NA	NA	NA	NA	NA	NA	NA	NA	NA	NA	NA	NA	NA	NA	NA	NA	NA
ABP1	AT4G02980	auxin.signal.transduction	SALK_208329C	4	promoter	>2	control	14d	2	1	L	7	117	15.7		3	30.0904	3.367	7	5	5	1.305	0.878	0.138	NA	4.455004455	4.455004455	10	6.237006237	0.372	1.676	NA	NA	NA	NA	NA	NA	NA	NA	NA	NA	NA	NA	NA	NA	NA	NA	NA	NA
phytometer			CS22636	NA	phytometer		IAA	14d	1	1	L	10	120	11.1		3	13.7552	1.496	12	5	0	0.413	0.465	0	NA	10.02673797	0	5	24.06417112	0.272	1.065	NA	NA	NA	NA	NA	NA	NA	NA	NA	NA	NA	NA	NA	NA	NA	NA	NA	NA
ARF4	AT5G60450	auxin.signal.transduction	SALK_070506C	3	exon	>2	IAA	14d	2	1	M	1	121	7.4		8	10.7577	3.842	14	3	0	0.573	0.015	0	NA	2.342529932	0	3	10.93180635	0.043	0.449	NA	NA	NA	NA	NA	NA	NA	NA	NA	NA	NA	NA	NA	NA	NA	NA	NA	NA
ARF14	AT1G35540	auxin.signal.transduction	SALK_049581C	0	exon	0	IAA	14d	1	1	M	2	122	11.6		2	19.9367	3.426	27	17	2	0.603	1.35	0.036	NA	14.88616462	1.751313485	19	23.64273205	0.168	1.003	NA	NA	NA	NA	NA	NA	NA	NA	NA	NA	NA	NA	NA	NA	NA	NA	NA	NA
PIN7	AT1G23080	auxin.transport	SALK_048791C	3	exon	>2	control	14d	1	1	M	4	124	9.7		3	36.0114	5.276	6	6	7	1.59	2.356	0.584	NA	3.411675512	3.980288097	13	3.411675512	0.299	1.46	NA	NA	NA	NA	NA	NA	NA	NA	NA	NA	NA	NA	NA	NA	NA	NA	NA	NA
ARF14	AT1G35540	auxin.signal.transduction	SALK_049581C	0	exon	0	control	14d	1	1	M	5	125	6.2		3	5.6336	3.412	3	4	0	0.142	0.193	0	NA	3.516998828	0	4	2.637749121	0.193	0.481	NA	NA	NA	NA	NA	NA	NA	NA	NA	NA	NA	NA	NA	NA	NA	NA	NA	NA
phytometer			CS22658	NA	phytometer		IAA	14d	1	1	M	6	126	7.9		3	12.0382	3.221	13	8	0	0.278	0.42	0	NA	7.451102142	0	8	12.10804098	0.255	0.609	NA	NA	NA	NA	NA	NA	NA	NA	NA	NA	NA	NA	NA	NA	NA	NA	NA	NA
phytometer			CS70000	NA	phytometer		IAA	14d	2	1	M	7	127	13		3	18.0531	2.112	13	2	0	0.48	0.065	0	NA	2.840909091	0	2	18.46590909	0.287	1.183	NA	NA	NA	NA	NA	NA	NA	NA	NA	NA	NA	NA	NA	NA	NA	NA	NA	NA
ARF11	AT2G46530	auxin.signal.transduction	SALK_063778C	4	exon	>2	control	14d	2	1	M	8	128	10.8		3	36.0661	5.318	9	9	7	1.157	1.555	0.322	NA	5.077096653	3.948852952	16	5.077096653	0.338	1.568	NA	NA	NA	NA	NA	NA	NA	NA	NA	NA	NA	NA	NA	NA	NA	NA	NA	NA
AFB3	AT1G12820	auxin.signal.transduction	SALK_068787C	1	exon	1+2	control	14d	2	1	M	9	129	18		3	66.7392	5.017	9	7	6	1.542	1.898	0.789	NA	4.185768387	3.587801475	13	5.381702212	0.582	3.788	NA	NA	NA	NA	NA	NA	NA	NA	NA	NA	NA	NA	NA	NA	NA	NA	NA	NA
ARF1	AT1G59750	auxin.signal.transduction	SALK_079046C	2	exon	1+2	IAA	14d	1	1	N	2	132	4.9		3	7.964	3.195	9	5	0	0.29	0.363	0	NA	4.694835681	0	5	8.450704225	0.201	0.415	NA	NA	NA	NA	NA	NA	NA	NA	NA	NA	NA	NA	NA	NA	NA	NA	NA	NA
ARF21	AT1G34410	auxin.signal.transduction	SALK_020702C	0	exon	0	IAA	14d	1	1	N	3	133	12.9		3	22.6305	3.435	19	4	1	1	0.243	0.041	NA	3.493449782	0.873362445	5	16.59388646	0.76	1.084	NA	NA	NA	NA	NA	NA	NA	NA	NA	NA	NA	NA	NA	NA	NA	NA	NA	NA
phytometer			CS22636	NA	phytometer		control	14d	2	1	N	4	134	19.2		2	27.2888	3.233	6	6	7	0.855	0.227	0.289	NA	5.567584287	6.495515002	13	5.567584287	0.222	1.993	NA	NA	NA	NA	NA	NA	NA	NA	NA	NA	NA	NA	NA	NA	NA	NA	NA	NA
phytometer			CS22617	NA	phytometer		IAA	14d	2	1	N	6	136	10.2		2	11.8014	2.418	25	16	1	0.911	0.165	0.025	NA	19.85111663	1.240694789	17	31.01736973	0.165	0.792	NA	NA	NA	NA	NA	NA	NA	NA	NA	NA	NA	NA	NA	NA	NA	NA	NA	NA
IAA15	AT1G80390	auxin.signal.transduction	SALK_150265C	0	no.info	0	control	14d	1	1	N	8	138	17.8		2	24.1536	3.735	5	7	0	2.843	1.172	0	NA	5.62248996	0	7	4.016064257	0.179	2.715	NA	NA	NA	NA	NA	NA	NA	NA	NA	NA	NA	NA	NA	NA	NA	NA	NA	NA
LAX2	AT2G21050	auxin.transport	SALK_208379C	1	exon	1+2	IAA	14d	2	1	N	9	139	8.6		3	20.6031	3.07	12	4	0	0.58	0.883	0	NA	3.908794788	0	4	11.72638436	0.265	0.804	NA	NA	NA	NA	NA	NA	NA	NA	NA	NA	NA	NA	NA	NA	NA	NA	NA	NA
IAA8	AT2G22670	auxin.signal.transduction	SALK_202296C	1	promoter	1+2	IAA	14d	2	1	N	10	140	11.4		3	25.5759	NA	NA	NA	NA	NA	NA	NA	NA	NA	NA	NA	NA	0.279	1.243	NA	NA	NA	NA	NA	NA	NA	NA	NA	NA	NA	NA	NA	NA	NA	NA	NA	NA
SUR1	AT2G20610	auxin.synthesis.metabolism	SALK_113460C	1	intron	1+2	control	14d	1	1	O	2	142	16.4		3	56.5097	6.579	12	10	7	1.991	1.753	0.372	NA	4.55996352	3.191974464	17	5.471956224	0.461	2.33	NA	NA	NA	NA	NA	NA	NA	NA	NA	NA	NA	NA	NA	NA	NA	NA	NA	NA
SUR1	AT2G20610	auxin.synthesis.metabolism	SALK_113460C	1	intron	1+2	control	14d	2	1	O	3	143	16.4		3	30.2877	2.593	6	2	0	2.417	1.275	0	NA	2.313922098	0	2	6.941766294	0.312	1.761	NA	NA	NA	NA	NA	NA	NA	NA	NA	NA	NA	NA	NA	NA	NA	NA	NA	NA
phytometer			CS22647	NA	phytometer		IAA	14d	1	1	O	4	144	10.4		2	6.3863	1.926	20	6	0	0.195	0.095	0	NA	9.345794393	0	6	31.15264798	0.141	0.834	NA	NA	NA	NA	NA	NA	NA	NA	NA	NA	NA	NA	NA	NA	NA	NA	NA	NA
IAA8	AT2G22670	auxin.signal.transduction	SALK_202296C	1	promoter	1+2	control	14d	2	1	P	2	152	18.7		3	50.4553	3.996	8	6	7	1.471	1.05	0.989	NA	4.504504505	5.255255255	13	6.006006006	0.377	2.808	NA	NA	NA	NA	NA	NA	NA	NA	NA	NA	NA	NA	NA	NA	NA	NA	NA	NA
AFB3	AT1G12820	auxin.signal.transduction	SALK_068787C	1	exon	1+2	IAA	14d	1	1	P	6	156	14.8		3	28.214	2.472	23	17	0	0.289	0.344	0	NA	20.63106796	0	17	27.91262136	0.474	1.55	NA	NA	NA	NA	NA	NA	NA	NA	NA	NA	NA	NA	NA	NA	NA	NA	NA	NA
LAX2	AT2G21050	auxin.transport	SALK_208379C	1	exon	1+2	control	14d	1	1	P	8	158	14.3		2	32.5674	3.122	5	7	0	1.797	0.803	0	NA	6.726457399	0	7	4.804612428	0.251	2.115	NA	NA	NA	NA	NA	NA	NA	NA	NA	NA	NA	NA	NA	NA	NA	NA	NA	NA
AFB3	AT1G12820	auxin.signal.transduction	SALK_068787C	1	exon	1+2	IAA	14d	2	1	P	10	160	11.7		3	19.9734	2.44	13	10	0	0.642	0.725	0	NA	12.29508197	0	10	15.98360656	0.269	0.975	NA	NA	NA	NA	NA	NA	NA	NA	NA	NA	NA	NA	NA	NA	NA	NA	NA	NA
ARF4	AT5G60450	auxin.signal.transduction	SALK_070506C	3	exon	>2	control	14d	1	1	Q	2	162	8.8		3	27.2175	5.425	9	2	4	1.612	0.517	0.238	NA	1.105990783	2.211981567	6	4.976958525	0.226	1.013	NA	NA	NA	NA	NA	NA	NA	NA	NA	NA	NA	NA	NA	NA	NA	NA	NA	NA
ARF11	AT2G46530	auxin.signal.transduction	SALK_063778C	4	exon	>2	control	14d	1	1	Q	5	165	15.1		2	36.1291	4.971	8	13	5	1.063	1.171	0.082	NA	7.845503923	3.017501509	18	4.828002414	0.175	1.581	NA	NA	NA	NA	NA	NA	NA	NA	NA	NA	NA	NA	NA	NA	NA	NA	NA	NA
phytometer			CS22658	NA	phytometer		control	14d	2	1	Q	7	167	17.6		3	24.032	3.182	5	4	0	0.676	1.17	0	NA	3.771213074	0	4	4.714016342	0.282	2.601	NA	NA	NA	NA	NA	NA	NA	NA	NA	NA	NA	NA	NA	NA	NA	NA	NA	NA
ABP1	AT4G02980	auxin.signal.transduction	SALK_208329C	4	promoter	>2	IAA	14d	4	1	R	1	171	15.8		4	28.0239	3.896	30	12	4	0.318	0.455	0.124	NA	9.240246407	3.080082136	16	23.10061602	0.212	1.67	NA	NA	NA	NA	NA	NA	NA	NA	NA	NA	NA	NA	NA	NA	NA	NA	NA	NA
phytometer			CS22647	NA	phytometer		IAA	14d	3	1	R	2	172	10		2	10.3146	2.433	21	9	0	0.241	0.168	0	NA	11.0974106	0	9	25.89395808	0.111	6.736	NA	NA	NA	NA	NA	NA	NA	NA	NA	NA	NA	NA	NA	NA	NA	NA	NA	NA
IAA5	AT1G15580	auxin.signal.transduction	SALK_112553C	2	exon	1+2	control	14d	3	1	R	3	173	17.4		4	55.6376	4.857	8	14	2	4.668	0.84	0.046	NA	8.647313156	1.235330451	16	4.941321804	0.378	2.694	NA	NA	NA	NA	NA	NA	NA	NA	NA	NA	NA	NA	NA	NA	NA	NA	NA	NA
phytometer			CS22617	NA	phytometer		control	14d	4	1	R	7	177	15.2		2	23.2343	3.668	9	7	0	1.505	0.579	0	NA	5.72519084	0	7	7.360959651	0.312	3.705	NA	NA	NA	NA	NA	NA	NA	NA	NA	NA	NA	NA	NA	NA	NA	NA	NA	NA
ARF1	AT1G59750	auxin.signal.transduction	SALK_079046C	2	exon	1+2	IAA	14d	4	1	S	1	181	7.7		5	9.279	2.609	11	1	5	0.701	0.653	0.099	NA	1.149865849	5.749329245	6	12.64852434	0.051	0.245	NA	NA	NA	NA	NA	NA	NA	NA	NA	NA	NA	NA	NA	NA	NA	NA	NA	NA
IAA5	AT1G15580	auxin.signal.transduction	SALK_112553C	2	exon	1+2	IAA	14d	3	1	S	3	183	14.6		2	17.8148	3.276	37	8	0	0.64	0.573	0	NA	7.326007326	0	8	33.88278388	0.212	1.173	NA	NA	NA	NA	NA	NA	NA	NA	NA	NA	NA	NA	NA	NA	NA	NA	NA	NA
SUR1	AT2G20610	auxin.synthesis.metabolism	SALK_113460C	1	intron	1+2	control	14d	3	1	S	4	184	4.5		3	2.751	2.098	1	0	0	0.106	0	0	NA	0	0	0	1.42993327	0.114	0.174	NA	NA	NA	NA	NA	NA	NA	NA	NA	NA	NA	NA	NA	NA	NA	NA	NA	NA
IAA8	AT2G22670	auxin.signal.transduction	SALK_202296C	1	promoter	1+2	control	14d	4	1	S	7	187	18.4		3	24.3048	2.171	6	5	4	1.432	1.022	0.598	NA	6.909258406	5.527406725	9	8.291110088	0.251	2.277	NA	NA	NA	NA	NA	NA	NA	NA	NA	NA	NA	NA	NA	NA	NA	NA	NA	NA
AFB3	AT1G12820	auxin.signal.transduction	SALK_068787C	1	exon	1+2	IAA	14d	3	1	S	8	188	10.4		3	25.2453	4.62	14	13	4	0.885	0.911	0.114	NA	8.441558442	2.597402597	17	9.090909091	0.24	1.028	NA	NA	NA	NA	NA	NA	NA	NA	NA	NA	NA	NA	NA	NA	NA	NA	NA	NA
phytometer			CS22658	NA	phytometer		IAA	14d	4	1	S	9	189	12.2		3	25.1454	4.114	20	8	0	0.627	0.924	0	NA	5.833738454	0	8	14.58434614	0.255	1.083	NA	NA	NA	NA	NA	NA	NA	NA	NA	NA	NA	NA	NA	NA	NA	NA	NA	NA
phytometer			CS22617	NA	phytometer		IAA	14d	3	1	S	10	190	10.5		2	19.1704	2.297	13	11	5	1.061	0.226	0.074	NA	14.36656508	6.530256857	16	16.97866783	0.188	1.092	NA	NA	NA	NA	NA	NA	NA	NA	NA	NA	NA	NA	NA	NA	NA	NA	NA	NA
IAA8	AT2G22670	auxin.signal.transduction	SALK_202296C	1	promoter	1+2	IAA	14d	4	1	T	2	192	13		3	24.1109	3.515	17	3	2	0.94	0.741	0.043	NA	2.560455192	1.706970128	5	14.50924609	0.25	1.204	NA	NA	NA	NA	NA	NA	NA	NA	NA	NA	NA	NA	NA	NA	NA	NA	NA	NA
PIN7	AT1G23080	auxin.transport	SALK_048791C	3	exon	>2	IAA	14d	3	1	T	5	195	9.9		3	13.7371	1.782	18	2	0	0.554	0.246	0	NA	3.367003367	0	2	30.3030303	0.193	0.739	NA	NA	NA	NA	NA	NA	NA	NA	NA	NA	NA	NA	NA	NA	NA	NA	NA	NA
phytometer			CS70000	NA	phytometer		control	14d	3	1	T	8	198	12		3	23.4834	3.803	4	5	4	1.952	0.591	0.243	NA	3.944254536	3.155403629	9	3.155403629	0.264	1.493	NA	NA	NA	NA	NA	NA	NA	NA	NA	NA	NA	NA	NA	NA	NA	NA	NA	NA
phytometer			CS22636	NA	phytometer		control	14d	4	1	T	10	200	14.6		3	17.064	1.681	3	4	2	0.936	1.112	0.08	NA	7.138607971	3.569303986	6	5.353955979	0.331	1.7	NA	NA	NA	NA	NA	NA	NA	NA	NA	NA	NA	NA	NA	NA	NA	NA	NA	NA
ARF4	AT5G60450	auxin.signal.transduction	SALK_070506C	3	exon	>2	control	14d	4	2	A	1	201	16.2		2	32.6076	5.115	8	11	3	2.81	0.737	0.014	NA	6.451612903	1.759530792	14	4.692082111	0.192	1.747	NA	NA	NA	NA	NA	NA	NA	NA	NA	NA	NA	NA	NA	NA	NA	NA	NA	NA
PIN7	AT1G23080	auxin.transport	SALK_048791C	3	exon	>2	control	14d	4	2	A	2	202	16.6		3	41.0126	3.717	6	5	1	3.168	0.39	0.291	NA	4.03551251	0.807102502	6	4.842615012	0.269	2.318	NA	NA	NA	NA	NA	NA	NA	NA	NA	NA	NA	NA	NA	NA	NA	NA	NA	NA
SUR1	AT2G20610	auxin.synthesis.metabolism	SALK_113460C	1	intron	1+2	IAA	14d	4	2	A	4	204	12.6		3	26.3405	2.711	13	5	3	1.88	0.686	0.053	NA	5.533013648	3.319808189	8	14.38583549	0.23	1.17	NA	NA	NA	NA	NA	NA	NA	NA	NA	NA	NA	NA	NA	NA	NA	NA	NA	NA
IAA33	AT5G57420	auxin.signal.transduction	SALK_134724C	0	promoter	0	IAA	14d	4	2	A	5	205	11.8		2	22.3919	3.589	24	9	5	1.946	0.575	0.067	NA	7.522986904	4.179437169	14	20.06129841	0.17	1.014	NA	NA	NA	NA	NA	NA	NA	NA	NA	NA	NA	NA	NA	NA	NA	NA	NA	NA
ARF11	AT2G46530	auxin.signal.transduction	SALK_063778C	4	exon	>2	IAA	14d	4	2	A	6	206	12.3		2	23.8134	3.725	19	10	3	1.848	0.649	0.046	NA	8.053691275	2.416107383	13	15.30201342	0.165	1.017	NA	NA	NA	NA	NA	NA	NA	NA	NA	NA	NA	NA	NA	NA	NA	NA	NA	NA
phytometer			CS22617	NA	phytometer		IAA	14d	4	2	A	7	207	9.8		3	22.2561	3.626	13	11	7	0.843	0.579	0.196	NA	9.100937672	5.791505792	18	10.75565361	0.221	0.845	NA	NA	NA	NA	NA	NA	NA	NA	NA	NA	NA	NA	NA	NA	NA	NA	NA	NA
ARF11	AT2G46530	auxin.signal.transduction	SALK_063778C	4	exon	>2	control	14d	3	2	A	8	208	10.7		3	21.3223	5.45	11	9	0	1.116	0.305	0	NA	4.95412844	0	9	6.055045872	0.204	1.226	NA	NA	NA	NA	NA	NA	NA	NA	NA	NA	NA	NA	NA	NA	NA	NA	NA	NA
SUR1	AT2G20610	auxin.synthesis.metabolism	SALK_113460C	1	intron	1+2	IAA	14d	3	2	B	1	211	9		3	19.065	3.832	13	4	0	1.532	0.038	0	NA	3.131524008	0	4	10.17745303	0.146	0.709	NA	NA	NA	NA	NA	NA	NA	NA	NA	NA	NA	NA	NA	NA	NA	NA	NA	NA
phytometer			CS22647	NA	phytometer		control	14d	4	2	B	2	212	5		3	2.6933	1.828	3	0	0	0.044	0	0	NA	0	0	0	4.923413567	NA	0.25	NA	NA	NA	NA	NA	NA	NA	NA	NA	NA	NA	NA	NA	NA	NA	NA	NA	NA
phytometer			CS22647	NA	phytometer		IAA	14d	4	2	B	3	213	7.1		2	6.1495	2.067	11	3	0	0.341	0.261	0	NA	4.35413643	0	3	15.96516691	0.063	0.373	NA	NA	NA	NA	NA	NA	NA	NA	NA	NA	NA	NA	NA	NA	NA	NA	NA	NA
ARF21	AT1G34410	auxin.signal.transduction	SALK_020702C	0	exon	0	IAA	14d	4	2	B	7	217	11.8		3	30.4957	5.602	27	9	2	0.501	0.219	0.044	NA	4.819707247	1.071046055	11	14.45912174	0.263	1.156	NA	NA	NA	NA	NA	NA	NA	NA	NA	NA	NA	NA	NA	NA	NA	NA	NA	NA
IAA33	AT5G57420	auxin.signal.transduction	SALK_134724C	0	promoter	0	IAA	14d	3	2	C	5	225	10.6		2	17.2946	2.855	16	10	9	0.876	1.634	0.163	NA	10.50788091	9.45709282	19	16.81260946	0.124	0.662	NA	NA	NA	NA	NA	NA	NA	NA	NA	NA	NA	NA	NA	NA	NA	NA	NA	NA
phytometer			CS22647	NA	phytometer		control	14d	3	2	C	7	227	11.1		2	16.0977	3.894	13	11	1	0.957	0.202	0.028	NA	8.474576271	0.770416025	12	10.01540832	0.099	0.989	NA	NA	NA	NA	NA	NA	NA	NA	NA	NA	NA	NA	NA	NA	NA	NA	NA	NA
phytometer			CS22636	NA	phytometer		control	14d	3	2	D	2	232	15.7		3	30.8815	3.428	7	2	0	3.047	0.682	0	NA	1.750291715	0	2	6.126021004	0.262	1.734	NA	NA	NA	NA	NA	NA	NA	NA	NA	NA	NA	NA	NA	NA	NA	NA	NA	NA
ARF21	AT1G34410	auxin.signal.transduction	SALK_020702C	0	exon	0	IAA	14d	3	2	D	3	233	1.6		4	0.6296	0.457	0	1	0	0	0.042	0	NA	6.564551422	0	1	0	NA	NA	NA	NA	NA	NA	NA	NA	NA	NA	NA	NA	NA	NA	NA	NA	NA	NA	NA	NA
ARF1	AT1G59750	auxin.signal.transduction	SALK_079046C	2	exon	1+2	control	14d	4	2	D	4	234	20.4		4	83.5302	6.911	10	11	14	4.037	0.441	0.714	NA	4.774996383	6.077268123	25	4.340905802	0.483	3.102	NA	NA	NA	NA	NA	NA	NA	NA	NA	NA	NA	NA	NA	NA	NA	NA	NA	NA
SUR1	AT2G20610	auxin.synthesis.metabolism	SALK_113460C	1	intron	1+2	control	14d	4	2	D	8	238	12.9		3	40.9069	4.776	7	7	5	2.365	0.219	0.044	NA	4.396984925	3.140703518	12	4.396984925	0.32	2.461	NA	NA	NA	NA	NA	NA	NA	NA	NA	NA	NA	NA	NA	NA	NA	NA	NA	NA
IAA15	AT1G80390	auxin.signal.transduction	SALK_150265C	0	no.info	0	IAA	14d	3	2	E	2	242	9.4		2	31.8845	3.485	13	6	2	2.05	0.524	0.022	NA	5.164992826	1.721664275	8	11.19081779	0.236	1.347	NA	NA	NA	NA	NA	NA	NA	NA	NA	NA	NA	NA	NA	NA	NA	NA	NA	NA
AFB3	AT1G12820	auxin.signal.transduction	SALK_068787C	1	exon	1+2	IAA	14d	4	2	E	5	245	11.4		3	32.639	4.918	14	10	4	0.633	1.323	0.079	NA	6.100040667	2.440016267	14	8.540056934	0.259	1.378	NA	NA	NA	NA	NA	NA	NA	NA	NA	NA	NA	NA	NA	NA	NA	NA	NA	NA
IAA15	AT1G80390	auxin.signal.transduction	SALK_150265C	0	no.info	0	control	14d	3	2	E	10	250	15.4		3	52.1185	4.165	9	6	5	3.472	1.479	0.404	NA	4.321728691	3.601440576	11	6.482593037	0.368	2.854	NA	NA	NA	NA	NA	NA	NA	NA	NA	NA	NA	NA	NA	NA	NA	NA	NA	NA
IAA5	AT1G15580	auxin.signal.transduction	SALK_112553C	2	exon	1+2	control	14d	4	2	F	1	251	8.3		4	15.0029	3.421	3	3	4	0.544	1.514	0.061	NA	2.630809705	3.507746273	7	2.630809705	0.095	0.812	NA	NA	NA	NA	NA	NA	NA	NA	NA	NA	NA	NA	NA	NA	NA	NA	NA	NA
phytometer			CS22658	NA	phytometer		control	14d	3	2	F	2	252	NA		NA	NA	NA	NA	NA	NA	NA	NA	NA	NA	NA	NA	NA	NA	NA	NA	NA	NA	NA	NA	NA	NA	NA	NA	NA	NA	NA	NA	NA	NA	NA	NA	NA	NA
ARF1	AT1G59750	auxin.signal.transduction	SALK_079046C	2	exon	1+2	control	14d	3	2	F	8	258	2.3		4	NA	NA	NA	NA	NA	NA	NA	NA	NA	NA	NA	NA	NA	NA	NA	NA	NA	NA	NA	NA	NA	NA	NA	NA	NA	NA	NA	NA	NA	NA	NA	NA	NA
ABP1	AT4G02980	auxin.signal.transduction	SALK_208329C	4	promoter	>2	IAA	14d	3	2	F	9	259	4.2		5	1.5869	1.167	6	2	3	0.03	0.025	0.178	NA	5.141388175	7.712082262	5	15.42416452	0.012	0.135	NA	NA	NA	NA	NA	NA	NA	NA	NA	NA	NA	NA	NA	NA	NA	NA	NA	NA
phytometer			CS22596	NA	phytometer		IAA	14d	4	2	G	1	261	2.6		2	17.1041	3.99	9	6	0	0.809	0.261	0.024	NA	4.511278195	0	6	6.766917293	0.178	1.105	NA	NA	NA	NA	NA	NA	NA	NA	NA	NA	NA	NA	NA	NA	NA	NA	NA	NA
PIN7	AT1G23080	auxin.transport	SALK_048791C	3	exon	>2	control	14d	3	2	G	3	263	11.6		3	24.5593	6.732	13	9	5	1.525	1.026	0.266	NA	4.010695187	2.228163993	14	5.793226381	0.173	1.138	NA	NA	NA	NA	NA	NA	NA	NA	NA	NA	NA	NA	NA	NA	NA	NA	NA	NA
ARF4	AT5G60450	auxin.signal.transduction	SALK_070506C	3	exon	>2	IAA	14d	4	2	G	6	266	8.4		2	NA	NA	NA	NA	NA	NA	NA	NA	NA	NA	NA	NA	NA	0.228	1.31	NA	NA	NA	NA	NA	NA	NA	NA	NA	NA	NA	NA	NA	NA	NA	NA	NA	NA
IAA15	AT1G80390	auxin.signal.transduction	SALK_150265C	0	no.info	0	IAA	14d	4	2	G	7	267	12.2		2	22.5784	3.841	16	7	2	1.468	0.069	0.039	NA	5.467326217	1.562093205	9	12.49674564	0.216	1.256	NA	NA	NA	NA	NA	NA	NA	NA	NA	NA	NA	NA	NA	NA	NA	NA	NA	NA
ARF21	AT1G34410	auxin.signal.transduction	SALK_020702C	0	exon	0	control	14d	3	2	G	8	268	18.2		2	51.3895	5.285	10	9	6	2.702	1.772	0.527	NA	5.108798486	3.405865658	15	5.676442763	0.365	3.262	NA	NA	NA	NA	NA	NA	NA	NA	NA	NA	NA	NA	NA	NA	NA	NA	NA	NA
IAA5	AT1G15580	auxin.signal.transduction	SALK_112553C	2	exon	1+2	IAA	14d	4	2	G	9	269	16.7		3	58.3827	5.126	15	6	5	2.729	2.084	0.501	NA	3.511509949	2.926258291	11	8.778774873	0.432	2.333	NA	NA	NA	NA	NA	NA	NA	NA	NA	NA	NA	NA	NA	NA	NA	NA	NA	NA
PIN8	AT5G15100	auxin.transport	SALK_204263C	0	intron	0	control	14d	4	2	H	1	271	22		4	33.5042	4.607	8	6	0	0.805	0.325	0	NA	3.907097895	0	6	5.209463859	0.267	2.515	NA	NA	NA	NA	NA	NA	NA	NA	NA	NA	NA	NA	NA	NA	NA	NA	NA	NA
phytometer			CS22636	NA	phytometer		IAA	14d	3	2	H	2	272	12.6		2	22.6508	1.448	16	4	1	1.376	0.107	0.252	NA	8.287292818	2.071823204	5	33.14917127	0.195	1.214	NA	NA	NA	NA	NA	NA	NA	NA	NA	NA	NA	NA	NA	NA	NA	NA	NA	NA
ARF14	AT1G35540	auxin.signal.transduction	SALK_049581C	0	exon	0	IAA	14d	4	2	H	5	275	9.9		2	23.4566	2.813	20	10	0	2.939	0.963	0	NA	10.66477071	0	10	21.32954141	0.2	0.955	NA	NA	NA	NA	NA	NA	NA	NA	NA	NA	NA	NA	NA	NA	NA	NA	NA	NA
PIN8	AT5G15100	auxin.transport	SALK_204263C	0	intron	0	IAA	14d	4	2	H	6	276	NA		3	NA	NA	NA	NA	NA	NA	NA	NA	NA	NA	NA	NA	NA	NA	NA	NA	NA	NA	NA	NA	NA	NA	NA	NA	NA	NA	NA	NA	NA	NA	NA	NA	NA
ARF4	AT5G60450	auxin.signal.transduction	SALK_070506C	3	exon	>2	IAA	14d	3	2	H	8	278	8.5		3	25.1546	3.975	26	12	1	0.511	0.638	0.063	NA	9.056603774	0.754716981	13	19.62264151	0.195	0.848	NA	NA	NA	NA	NA	NA	NA	NA	NA	NA	NA	NA	NA	NA	NA	NA	NA	NA
LAX2	AT2G21050	auxin.transport	SALK_208379C	1	exon	1+2	IAA	14d	4	2	H	10	280	6.7		3	8.795	2.121	14	0	0	0.688	0	0	NA	0	0	0	19.8019802	0.091	0.516	NA	NA	NA	NA	NA	NA	NA	NA	NA	NA	NA	NA	NA	NA	NA	NA	NA	NA
LAX2	AT2G21050	auxin.transport	SALK_208379C	1	exon	1+2	IAA	14d	3	2	I	3	283	10.7		2	28.0624	3.594	19	4	0	1.962	1.455	0	NA	3.338898164	0	4	15.85976628	0.195	0.882	NA	NA	NA	NA	NA	NA	NA	NA	NA	NA	NA	NA	NA	NA	NA	NA	NA	NA
IAA8	AT2G22670	auxin.signal.transduction	SALK_202296C	1	promoter	1+2	IAA	14d	3	2	I	4	284	14.6		3	36.7532	3.027	15	9	2	0.64	1.678	0.043	NA	8.919722498	1.982160555	11	14.86620416	0.26	1.969	NA	NA	NA	NA	NA	NA	NA	NA	NA	NA	NA	NA	NA	NA	NA	NA	NA	NA
PIN8	AT5G15100	auxin.transport	SALK_204263C	0	intron	0	IAA	14d	3	2	I	5	285	13.1		3	33.4518	4.253	21	5	0	1.592	1.823	0	NA	3.526922173	0	5	14.81307312	0.239	1.391	NA	NA	NA	NA	NA	NA	NA	NA	NA	NA	NA	NA	NA	NA	NA	NA	NA	NA
phytometer			CS22658	NA	phytometer		IAA	14d	3	2	I	7	287	7.2		3	13.7871	3.467	12	4	6	0.429	1.071	0.306	NA	3.461205653	5.19180848	10	10.38361696	0.067	0.522	NA	NA	NA	NA	NA	NA	NA	NA	NA	NA	NA	NA	NA	NA	NA	NA	NA	NA
PIN7	AT1G23080	auxin.transport	SALK_048791C	3	exon	>2	IAA	14d	4	2	I	8	288	11.9		3	57.1525	6.171	23	10	7	1.449	1.966	0.413	NA	4.861448712	3.403014098	17	11.18133204	0.33	1.73	NA	NA	NA	NA	NA	NA	NA	NA	NA	NA	NA	NA	NA	NA	NA	NA	NA	NA
phytometer			CS22596	NA	phytometer		control	14d	3	2	I	9	289	17.4		3	32.1025	5.651	13	11	4	1.297	0.584	0.138	NA	5.839674394	2.123517961	15	6.901433375	0.239	1.934	NA	NA	NA	NA	NA	NA	NA	NA	NA	NA	NA	NA	NA	NA	NA	NA	NA	NA
phytometer			CS70000	NA	phytometer		IAA	14d	3	2	J	1	291	7.8		3	22.5699	4.328	16	4	7	0.838	0.574	0.183	NA	2.772643253	4.852125693	11	11.09057301	0.118	0.764	NA	NA	NA	NA	NA	NA	NA	NA	NA	NA	NA	NA	NA	NA	NA	NA	NA	NA
ARF14	AT1G35540	auxin.signal.transduction	SALK_049581C	0	exon	0	control	14d	4	2	J	3	293	12.6		2	38.0964	5.166	7	9	5	1.806	1.601	0.242	NA	5.226480836	2.903600465	14	4.06504065	0.244	1.699	NA	NA	NA	NA	NA	NA	NA	NA	NA	NA	NA	NA	NA	NA	NA	NA	NA	NA
IAA8	AT2G22670	auxin.signal.transduction	SALK_202296C	1	promoter	1+2	control	14d	3	2	J	4	294	21		3	61.117	5.72	8	7	1	2.131	0.531	0.249	NA	3.671328671	0.524475524	8	4.195804196	0.3	4.457	NA	NA	NA	NA	NA	NA	NA	NA	NA	NA	NA	NA	NA	NA	NA	NA	NA	NA
phytometer			CS70000	NA	phytometer		IAA	14d	4	2	J	5	295	13.1		2	40.3225	5.388	20	14	7	1.224	0.696	0.341	NA	7.795100223	3.897550111	21	11.13585746	0.289	1.697	NA	NA	NA	NA	NA	NA	NA	NA	NA	NA	NA	NA	NA	NA	NA	NA	NA	NA
phytometer			CS22596	NA	phytometer		IAA	14d	3	2	J	7	297	16.4		3	44.6395	NA	NA	NA	NA	NA	NA	NA	NA	NA	NA	NA	NA	0.235	1.667	NA	NA	NA	NA	NA	NA	NA	NA	NA	NA	NA	NA	NA	NA	NA	NA	NA	NA
ARF4	AT5G60450	auxin.signal.transduction	SALK_070506C	3	exon	>2	control	14d	3	2	J	10	300	11.1		3	47.2372	5.525	9	10	9	1.425	1.239	0.411	NA	5.429864253	4.886877828	19	4.886877828	0.211	1.526	NA	NA	NA	NA	NA	NA	NA	NA	NA	NA	NA	NA	NA	NA	NA	NA	NA	NA
ARF14	AT1G35540	auxin.signal.transduction	SALK_049581C	0	exon	0	IAA	14d	3	2	K	1	301	12.5		2	35.1965	3.207	15	14	0	2.722	0.599	0	NA	13.09635173	0	14	14.03180543	0.267	1.671	NA	NA	NA	NA	NA	NA	NA	NA	NA	NA	NA	NA	NA	NA	NA	NA	NA	NA
IAA15	AT1G80390	auxin.signal.transduction	SALK_150265C	0	no.info	0	control	14d	4	2	K	4	304	13.1		4	28.7727	4.062	8	6	7	0.736	1.905	1.283	NA	4.431314623	5.169867061	13	5.908419498	0.146	1.497	NA	NA	NA	NA	NA	NA	NA	NA	NA	NA	NA	NA	NA	NA	NA	NA	NA	NA
LAX2	AT2G21050	auxin.transport	SALK_208379C	1	exon	1+2	control	14d	4	2	K	5	305	8.2		3	19.2798	3.386	6	3	0	0.646	0.962	0	NA	2.658003544	0	3	5.316007088	0.099	0.777	NA	NA	NA	NA	NA	NA	NA	NA	NA	NA	NA	NA	NA	NA	NA	NA	NA	NA
ARF21	AT1G34410	auxin.signal.transduction	SALK_020702C	0	exon	0	control	14d	4	2	K	9	309	15.6		2	41.8296	4.511	11	10	7	2	1.389	0.194	NA	6.650410109	4.655287076	17	7.315451119	0.307	2.597	NA	NA	NA	NA	NA	NA	NA	NA	NA	NA	NA	NA	NA	NA	NA	NA	NA	NA
phytometer			CS22658	NA	phytometer		control	14d	4	2	K	10	310	15.4		2	30.3254	3.688	7	6	7	2.282	1.317	0.077	NA	4.880694143	5.694143167	13	5.694143167	0.172	2.505	NA	NA	NA	NA	NA	NA	NA	NA	NA	NA	NA	NA	NA	NA	NA	NA	NA	NA
ARF14	AT1G35540	auxin.signal.transduction	SALK_049581C	0	exon	0	control	14d	3	2	L	1	311	14		2	34.4566	4.932	8	10	0	2.926	1.133	0	NA	6.082725061	0	10	4.866180049	0.337	1.375	NA	NA	NA	NA	NA	NA	NA	NA	NA	NA	NA	NA	NA	NA	NA	NA	NA	NA
PIN8	AT5G15100	auxin.transport	SALK_204263C	0	intron	0	control	14d	3	2	L	4	314	15.9		3	72.7675	5.484	12	9	7	5.532	0.185	0.553	NA	4.923413567	3.829321663	16	6.564551422	0.467	3.979	NA	NA	NA	NA	NA	NA	NA	NA	NA	NA	NA	NA	NA	NA	NA	NA	NA	NA
ABP1	AT4G02980	auxin.signal.transduction	SALK_208329C	4	promoter	>2	control	14d	4	2	L	6	316	15.9		3	33.1664	2.825	9	6	1	0.616	1.753	0.137	NA	6.371681416	1.061946903	7	9.557522124	0.297	3.788	NA	NA	NA	NA	NA	NA	NA	NA	NA	NA	NA	NA	NA	NA	NA	NA	NA	NA
LAX2	AT2G21050	auxin.transport	SALK_208379C	1	exon	1+2	control	14d	3	2	L	7	317	18.1		2	31.4999	3.078	9	0	0	1.5	0	0	NA	0	0	0	8.771929825	0.33	4.227	NA	NA	NA	NA	NA	NA	NA	NA	NA	NA	NA	NA	NA	NA	NA	NA	NA	NA
IAA33	AT5G57420	auxin.signal.transduction	SALK_134724C	0	promoter	0	control	14d	4	2	L	8	318	14.6		2	48.4013	6.03	12	11	9	1.865	0.886	0.474	NA	5.472636816	4.47761194	20	5.970149254	0.288	2.104	NA	NA	NA	NA	NA	NA	NA	NA	NA	NA	NA	NA	NA	NA	NA	NA	NA	NA
IAA33	AT5G57420	auxin.signal.transduction	SALK_134724C	0	promoter	0	control	14d	3	2	L	9	319	14.6		2	9.2302	2.383	6	3	0	1.552	0.114	0	NA	3.776751993	0	3	7.553503987	0.122	2.926	NA	NA	NA	NA	NA	NA	NA	NA	NA	NA	NA	NA	NA	NA	NA	NA	NA	NA
phytometer			CS22617	NA	phytometer		control	14d	3	2	M	1	321	4.9		2	3.6626	2.249	4	4	0	0.038	0.226	0	NA	5.335704758	0	4	5.335704758	0.051	0.242	NA	NA	NA	NA	NA	NA	NA	NA	NA	NA	NA	NA	NA	NA	NA	NA	NA	NA
phytometer			CS70000	NA	phytometer		control	14d	4	2	M	2	322	10.5		3	18.2217	3.774	3	5	8	2.143	1.547	0.294	NA	3.974562798	6.359300477	13	2.384737679	0.106	0.841	NA	NA	NA	NA	NA	NA	NA	NA	NA	NA	NA	NA	NA	NA	NA	NA	NA	NA
ABP1	AT4G02980	auxin.signal.transduction	SALK_208329C	4	promoter	>2	control	14d	3	2	M	4	324	6.6		3	12.8256	5.34	3	10	4	0.331	0.573	0.121	NA	5.617977528	2.247191011	14	1.685393258	0.09	0.335	NA	NA	NA	NA	NA	NA	NA	NA	NA	NA	NA	NA	NA	NA	NA	NA	NA	NA
phytometer			CS22636	NA	phytometer		IAA	14d	4	2	M	5	325	11.3		2	25.3231	4.233	25	15	4	0.721	0.6	0.106	NA	10.63075833	2.834868887	19	17.71793055	0.196	1.172	NA	NA	NA	NA	NA	NA	NA	NA	NA	NA	NA	NA	NA	NA	NA	NA	NA	NA
AFB3	AT1G12820	auxin.signal.transduction	SALK_068787C	1	exon	1+2	control	14d	3	2	M	6	326	NA		NA	NA	NA	NA	NA	NA	NA	NA	NA	NA	NA	NA	NA	NA	NA	NA	NA	NA	NA	NA	NA	NA	NA	NA	NA	NA	NA	NA	NA	NA	NA	NA	NA	NA
ARF1	AT1G59750	auxin.signal.transduction	SALK_079046C	2	exon	1+2	IAA	14d	3	2	M	7	327	NA		NA	NA	NA	NA	NA	NA	NA	NA	NA	NA	NA	NA	NA	NA	NA	NA	NA	NA	NA	NA	NA	NA	NA	NA	NA	NA	NA	NA	NA	NA	NA	NA	NA	NA
phytometer			CS22596	NA	phytometer		control	14d	4	2	M	10	330	18.7		4	39.8333	4.794	11	8	5	2.676	1.379	0.583	NA	5.006257822	3.128911139	13	6.883604506	0.377	3.385	NA	NA	NA	NA	NA	NA	NA	NA	NA	NA	NA	NA	NA	NA	NA	NA	NA	NA
ARF11	AT2G46530	auxin.signal.transduction	SALK_063778C	4	exon	>2	IAA	14d	3	2	N	1	331	14		2	23.5944	1.914	6	7	2	1.448	0.167	0.048	NA	10.97178683	3.134796238	9	9.404388715	0.181	1.281	NA	NA	NA	NA	NA	NA	NA	NA	NA	NA	NA	NA	NA	NA	NA	NA	NA	NA
AFB3	AT1G12820	auxin.signal.transduction	SALK_068787C	1	exon	1+2	control	14d	4	2	N	3	333	20.2		3	41.6661	4.521	13	4	1	0.407	0.699	0.033	NA	2.654280027	0.663570007	5	8.626410086	0.267	3.771	NA	NA	NA	NA	NA	NA	NA	NA	NA	NA	NA	NA	NA	NA	NA	NA	NA	NA
ARF11	AT2G46530	auxin.signal.transduction	SALK_063778C	4	exon	>2	control	14d	4	2	N	5	335	2.6		4	1.6892	1.683	0	0	0	0	0	0	NA	0	0	0	0	NA	NA	NA	NA	NA	NA	NA	NA	NA	NA	NA	NA	NA	NA	NA	NA	NA	NA	NA	NA
ARF14	AT1G35540	auxin.signal.transduction	SALK_049581C	0	exon	0	IAA	14d	5	2	N	9	339	13.4		2	25.8393	2.27	12	10	0	1.154	0.194	0	NA	13.21585903	0	10	15.85903084	0.245	1.761	NA	NA	NA	NA	NA	NA	NA	NA	NA	NA	NA	NA	NA	NA	NA	NA	NA	NA
ARF4	AT5G60450	auxin.signal.transduction	SALK_070506C	3	exon	>2	IAA	14d	5	2	O	1	341	8.5		2	14.1752	3.782	22	11	0	0.489	0.396	0	NA	8.725542041	0	11	17.45108408	0.099	0.66	NA	NA	NA	NA	NA	NA	NA	NA	NA	NA	NA	NA	NA	NA	NA	NA	NA	NA
phytometer			CS70000	NA	phytometer		control	14d	5	2	O	5	345	10.6		3	24.5159	6.456	8	10	10	1.358	0.579	0.045	NA	4.646840149	4.646840149	20	3.717472119	0.121	1.46	NA	NA	NA	NA	NA	NA	NA	NA	NA	NA	NA	NA	NA	NA	NA	NA	NA	NA
ARF11	AT2G46530	auxin.signal.transduction	SALK_063778C	4	exon	>2	IAA	14d	6	2	O	6	346	13.5		2	19.8671	2.326	18	7	0	0.941	0.077	0	NA	9.028374893	0	7	23.21582115	0.191	1.142	NA	NA	NA	NA	NA	NA	NA	NA	NA	NA	NA	NA	NA	NA	NA	NA	NA	NA
phytometer			CS22596	NA	phytometer		control	14d	5	2	O	10	350	14.1		2	14.8553	2.513	5	3	0	1.417	0.87	0	NA	3.58137684	0	3	5.968961401	0.241	2.523	NA	NA	NA	NA	NA	NA	NA	NA	NA	NA	NA	NA	NA	NA	NA	NA	NA	NA
PIN7	AT1G23080	auxin.transport	SALK_048791C	3	exon	>2	control	14d	5	2	P	3	353	17.3		2	43.6142	3.435	8	4	0	3.533	1.581	0	NA	3.493449782	0	4	6.986899563	0.286	2.653	NA	NA	NA	NA	NA	NA	NA	NA	NA	NA	NA	NA	NA	NA	NA	NA	NA	NA
ABP1	AT4G02980	auxin.signal.transduction	SALK_208329C	4	promoter	>2	IAA	14d	5	2	P	4	354	13.2		3	25.9218	2.452	19	14	0	0.422	0.69	0	NA	17.12887439	0	14	23.24632953	0.186	1.004	NA	NA	NA	NA	NA	NA	NA	NA	NA	NA	NA	NA	NA	NA	NA	NA	NA	NA
ARF14	AT1G35540	auxin.signal.transduction	SALK_049581C	0	exon	0	control	14d	5	2	P	5	355	16.7		3	22.0585	4.146	4	4	0	1.941	0.347	0	NA	2.894356006	0	4	2.894356006	0.14	1.56	NA	NA	NA	NA	NA	NA	NA	NA	NA	NA	NA	NA	NA	NA	NA	NA	NA	NA
phytometer			CS22658	NA	phytometer		control	14d	5	2	P	7	357	4		3	2.0411	1.495	0	0	3	0	0	0.045	NA	0	6.02006689	3	0	NA	NA	NA	NA	NA	NA	NA	NA	NA	NA	NA	NA	NA	NA	NA	NA	NA	NA	NA	NA
phytometer			CS22636	NA	phytometer		control	14d	5	2	P	8	358	16.7		6	29.5949	5.153	10	8	6	2.137	0.881	0.21	NA	4.657481079	3.493110809	14	5.821851349	0.206	2.07	NA	NA	NA	NA	NA	NA	NA	NA	NA	NA	NA	NA	NA	NA	NA	NA	NA	NA
SUR1	AT2G20610	auxin.synthesis.metabolism	SALK_113460C	1	intron	1+2	IAA	14d	6	2	Q	3	363	6.3		3	15.36	3.498	17	9	1	0.413	0.955	0.038	NA	7.718696398	0.857632933	10	14.57975986	0.069	0.465	NA	NA	NA	NA	NA	NA	NA	NA	NA	NA	NA	NA	NA	NA	NA	NA	NA	NA
IAA8	AT2G22670	auxin.signal.transduction	SALK_202296C	1	promoter	1+2	control	14d	6	2	Q	4	364	16.8		3	47.1025	5.618	8	7	12	1.19	1.053	0.348	NA	3.737985048	6.407974368	19	4.271982912	0.226	2.134	NA	NA	NA	NA	NA	NA	NA	NA	NA	NA	NA	NA	NA	NA	NA	NA	NA	NA
ARF14	AT1G35540	auxin.signal.transduction	SALK_049581C	0	exon	0	control	14d	6	2	Q	6	366	15.9		3	44.0815	3.084	8	7	3	2.436	2.516	0.506	NA	6.809338521	2.918287938	10	7.782101167	0.279	1.408	NA	NA	NA	NA	NA	NA	NA	NA	NA	NA	NA	NA	NA	NA	NA	NA	NA	NA
phytometer			CS22636	NA	phytometer		IAA	14d	6	2	Q	8	368	11.2		6	13.0168	2.57	14	9	2	0.452	0.101	0.221	NA	10.50583658	2.33463035	11	16.34241245	0.148	1.048	NA	NA	NA	NA	NA	NA	NA	NA	NA	NA	NA	NA	NA	NA	NA	NA	NA	NA
phytometer			CS22617	NA	phytometer		IAA	14d	5	2	Q	9	369	8.2		2	9.6775	2.008	14	15	0	0.519	0.047	0	NA	22.41035857	0	15	20.91633466	0.142	1.436	NA	NA	NA	NA	NA	NA	NA	NA	NA	NA	NA	NA	NA	NA	NA	NA	NA	NA
LAX2	AT2G21050	auxin.transport	SALK_208379C	1	exon	1+2	IAA	14d	5	2	Q	10	370	14.7		2	30.2845	3.577	13	10	3	2.889	0.957	0.067	NA	8.38691641	2.516074923	13	10.90299133	0.248	2.312	NA	NA	NA	NA	NA	NA	NA	NA	NA	NA	NA	NA	NA	NA	NA	NA	NA	NA
ARF4	AT5G60450	auxin.signal.transduction	SALK_070506C	3	exon	>2	control	14d	5	2	R	1	371	12.6		2	37.0042	3.734	5	8	4	2.108	0.441	2.091	NA	6.427423674	3.213711837	12	4.017139796	0.197	1.5	NA	NA	NA	NA	NA	NA	NA	NA	NA	NA	NA	NA	NA	NA	NA	NA	NA	NA
ABP1	AT4G02980	auxin.signal.transduction	SALK_208329C	4	promoter	>2	IAA	14d	6	2	R	3	373	5		4	6.5764	3.46	10	1	0	0.069	0.06	0	NA	0.867052023	0	1	8.670520231	0.044	0.153	NA	NA	NA	NA	NA	NA	NA	NA	NA	NA	NA	NA	NA	NA	NA	NA	NA	NA
PIN8	AT5G15100	auxin.transport	SALK_204263C	0	intron	0	IAA	14d	5	2	R	6	376	16		3	34.1434	4.096	25	9	0	2.118	0.298	0	NA	6.591796875	0	9	18.31054688	0.213	1.582	NA	NA	NA	NA	NA	NA	NA	NA	NA	NA	NA	NA	NA	NA	NA	NA	NA	NA
PIN8	AT5G15100	auxin.transport	SALK_204263C	0	intron	0	control	14d	6	2	R	7	377	21.9		3	83.4547	5.915	11	15	0	2.448	1.511	0	NA	7.607776839	0	15	5.579036348	0.453	3.956	NA	NA	NA	NA	NA	NA	NA	NA	NA	NA	NA	NA	NA	NA	NA	NA	NA	NA
ARF11	AT2G46530	auxin.signal.transduction	SALK_063778C	4	exon	>2	IAA	14d	5	2	R	9	379	14.8		3	23.8772	2.481	16	8	5	0.191	1.059	0.144	NA	9.673518742	6.045949214	13	19.34703748	0.163	1.492	NA	NA	NA	NA	NA	NA	NA	NA	NA	NA	NA	NA	NA	NA	NA	NA	NA	NA
phytometer			CS22617	NA	phytometer		IAA	14d	6	2	R	10	380	12.7		2	21.5933	2.458	18	13	0	1.039	0.2	0	NA	15.86655818	0	13	21.96908055	0.187	1.279	NA	NA	NA	NA	NA	NA	NA	NA	NA	NA	NA	NA	NA	NA	NA	NA	NA	NA
ARF21	AT1G34410	auxin.signal.transduction	SALK_020702C	0	exon	0	IAA	14d	5	2	S	2	382	11.9		3	27.4533	3.309	13	15	3	0.672	1.521	0.127	NA	13.59927471	2.719854941	18	11.78603808	0.15	1.189	NA	NA	NA	NA	NA	NA	NA	NA	NA	NA	NA	NA	NA	NA	NA	NA	NA	NA
IAA8	AT2G22670	auxin.signal.transduction	SALK_202296C	1	promoter	1+2	IAA	14d	6	2	S	3	383	11.1		3	20.4052	3.321	23	0	0	0.248	0	0	NA	0	0	0	20.77687444	0.099	0.965	NA	NA	NA	NA	NA	NA	NA	NA	NA	NA	NA	NA	NA	NA	NA	NA	NA	NA
phytometer			CS22617	NA	phytometer		control	14d	5	2	S	4	384	13.9		2	9.1748	0.839	1	1	1	1.893	1.904	0.052	NA	3.57568534	3.57568534	2	3.57568534	0.15	3.094	NA	NA	NA	NA	NA	NA	NA	NA	NA	NA	NA	NA	NA	NA	NA	NA	NA	NA
IAA33	AT5G57420	auxin.signal.transduction	SALK_134724C	0	promoter	0	IAA	14d	5	2	S	6	386	12.5		2	29.3063	3.319	24	6	6	1.158	1.839	0.113	NA	5.423320277	5.423320277	12	21.69328111	0.176	1.073	NA	NA	NA	NA	NA	NA	NA	NA	NA	NA	NA	NA	NA	NA	NA	NA	NA	NA
IAA5	AT1G15580	auxin.signal.transduction	SALK_112553C	2	exon	1+2	IAA	14d	5	2	S	7	387	14.4		3	36.9964	4.734	23	7	4	1.699	0.465	0.174	NA	4.43599493	2.534854246	11	14.57541191	0.19	1.709	NA	NA	NA	NA	NA	NA	NA	NA	NA	NA	NA	NA	NA	NA	NA	NA	NA	NA
LAX2	AT2G21050	auxin.transport	SALK_208379C	1	exon	1+2	control	14d	6	2	T	1	391	12.2		5	19.5647	4.214	6	6	5	0.607	1.663	0.286	NA	4.271476032	3.55956336	11	4.271476032	0.097	1.061	NA	NA	NA	NA	NA	NA	NA	NA	NA	NA	NA	NA	NA	NA	NA	NA	NA	NA
phytometer			CS22647	NA	phytometer		control	14d	5	2	T	10	400	6.4		3	3.2927	1.358	9	2	1	0.364	0.016	0.04	NA	4.41826215	2.209131075	3	19.88217968	0.027	0.384	NA	NA	NA	NA	NA	NA	NA	NA	NA	NA	NA	NA	NA	NA	NA	NA	NA	NA
ARF21	AT1G34410	auxin.signal.transduction	SALK_020702C	0	exon	0	control	14d	6	3	A	3	403	1.3		5	NA	NA	NA	NA	NA	NA	NA	NA	NA	NA	NA	NA	NA	NA	NA	NA	NA	NA	NA	NA	NA	NA	NA	NA	NA	NA	NA	NA	NA	NA	NA	NA	NA
ARF11	AT2G46530	auxin.signal.transduction	SALK_063778C	4	exon	>2	control	14d	6	3	A	4	404	13.4		2	46.1652	4.683	14	12	2	2.976	1.599	0.023	NA	7.687379885	1.281229981	14	8.968609865	0.28	1.944	NA	NA	NA	NA	NA	NA	NA	NA	NA	NA	NA	NA	NA	NA	NA	NA	NA	NA
ARF4	AT5G60450	auxin.signal.transduction	SALK_070506C	3	exon	>2	control	14d	6	3	A	5	405	9		2	16.7469	4.065	6	7	0	2.049	0.192	0	NA	5.166051661	0	7	4.42804428	0.101	0.798	NA	NA	NA	NA	NA	NA	NA	NA	NA	NA	NA	NA	NA	NA	NA	NA	NA	NA
ARF4	AT5G60450	auxin.signal.transduction	SALK_070506C	3	exon	>2	control	14d	6	3	A	5	405	9		2	14.8736	4.065	6	7	0	2.049	0.192	0	NA	5.166051661	0	7	4.42804428	0.101	0.798	NA	NA	NA	NA	NA	NA	NA	NA	NA	NA	NA	NA	NA	NA	NA	NA	NA	NA
PIN8	AT5G15100	auxin.transport	SALK_204263C	0	intron	0	IAA	14d	6	3	A	6	406	19.3		3	66.435	5.427	29	10	7	0.241	0.805	0.332	NA	5.527915976	3.869541183	17	16.03095633	0.346	2.23	NA	NA	NA	NA	NA	NA	NA	NA	NA	NA	NA	NA	NA	NA	NA	NA	NA	NA
phytometer			CS22596	NA	phytometer		control	14d	6	3	A	8	408	13		2	NA	3.761	9	1	0	1.471	0.018	0	NA	0.797660197	0	1	7.178941771	0.145	1.78	NA	NA	NA	NA	NA	NA	NA	NA	NA	NA	NA	NA	NA	NA	NA	NA	NA	NA
IAA5	AT1G15580	auxin.signal.transduction	SALK_112553C	2	exon	1+2	control	14d	6	3	A	10	410	12.9		3	28.2008	4.501	7	6	2	2.738	1.051	0.36	NA	3.999111309	1.333037103	8	4.66562986	0.15	1.558	NA	NA	NA	NA	NA	NA	NA	NA	NA	NA	NA	NA	NA	NA	NA	NA	NA	NA
IAA15	AT1G80390	auxin.signal.transduction	SALK_150265C	0	no.info	0	control	14d	5	3	B	2	412	18.3		2	51.4658	4.11	5	7	2	2.542	0.196	0.032	NA	5.109489051	1.459854015	9	3.649635036	0.364	3.429	NA	NA	NA	NA	NA	NA	NA	NA	NA	NA	NA	NA	NA	NA	NA	NA	NA	NA
phytometer			CS22647	NA	phytometer		control	14d	6	3	B	5	415	7.5		3	8.1044	2.123	5	3	5	0.252	0.657	0.275	NA	4.239284032	7.065473387	8	7.065473387	0.052	0.878	NA	NA	NA	NA	NA	NA	NA	NA	NA	NA	NA	NA	NA	NA	NA	NA	NA	NA
phytometer			CS22636	NA	phytometer		control	14d	6	3	B	6	416	19		3	66.857	4.048	10	5	0	2.443	0.385	0	NA	3.705533597	0	5	7.411067194	0.394	2.711	NA	NA	NA	NA	NA	NA	NA	NA	NA	NA	NA	NA	NA	NA	NA	NA	NA	NA
IAA15	AT1G80390	auxin.signal.transduction	SALK_150265C	0	no.info	0	control	14d	6	3	B	8	418	21		3	56.6145	3.821	7	7	2	4.151	0.591	0.159	NA	5.49594347	1.570269563	9	5.49594347	0.364	3.097	NA	NA	NA	NA	NA	NA	NA	NA	NA	NA	NA	NA	NA	NA	NA	NA	NA	NA
AFB3	AT1G12820	auxin.signal.transduction	SALK_068787C	1	exon	1+2	control	14d	6	3	B	9	419	19.3		3	51.1926	6.627	12	13	9	1.354	1.09	0.53	NA	5.885015844	4.074241738	22	5.432322318	0.264	2.681	NA	NA	NA	NA	NA	NA	NA	NA	NA	NA	NA	NA	NA	NA	NA	NA	NA	NA
SUR1	AT2G20610	auxin.synthesis.metabolism	SALK_113460C	1	intron	1+2	control	14d	5	3	B	10	420	NA		3	NA	NA	NA	NA	NA	NA	NA	NA	NA	NA	NA	NA	NA	NA	NA	NA	NA	NA	NA	NA	NA	NA	NA	NA	NA	NA	NA	NA	NA	NA	NA	NA	NA
phytometer			CS22647	NA	phytometer		IAA	14d	5	3	C	3	423	8.4		3	11.9889	2.024	8	6	5	0.356	0.804	0.372	NA	8.893280632	7.411067194	11	11.85770751	0.063	0.593	NA	NA	NA	NA	NA	NA	NA	NA	NA	NA	NA	NA	NA	NA	NA	NA	NA	NA
PIN8	AT5G15100	auxin.transport	SALK_204263C	0	intron	0	control	14d	5	3	C	8	428	18.6		3	77.082	4.717	10	7	6	4.825	1.579	1.636	NA	4.451982192	3.815984736	13	6.35997456	0.421	2.801	NA	NA	NA	NA	NA	NA	NA	NA	NA	NA	NA	NA	NA	NA	NA	NA	NA	NA
phytometer			CS22658	NA	phytometer		control	14d	6	3	D	1	431	17.6		2	39.5525	3.079	7	3	0	2.576	0.719	0	NA	2.923026957	0	3	6.820396233	0.353	2.484	NA	NA	NA	NA	NA	NA	NA	NA	NA	NA	NA	NA	NA	NA	NA	NA	NA	NA
phytometer			CS22658	NA	phytometer		IAA	14d	6	3	D	2	432	15.4		3	28.2529	3.879	21	13	2	0.697	0.539	0.144	NA	10.05413766	1.54679041	15	16.2412993	0.237	1.789	NA	NA	NA	NA	NA	NA	NA	NA	NA	NA	NA	NA	NA	NA	NA	NA	NA	NA
IAA8	AT2G22670	auxin.signal.transduction	SALK_202296C	1	promoter	1+2	control	14d	5	3	D	4	434	17.6		3	53.3429	5.178	10	5	4	1.198	1.926	0.575	NA	2.896871379	2.317497103	9	5.793742758	0.315	2.369	NA	NA	NA	NA	NA	NA	NA	NA	NA	NA	NA	NA	NA	NA	NA	NA	NA	NA
phytometer			CS22636	NA	phytometer		IAA	14d	5	3	D	6	436	14.2		3	42.6406	4.635	14	11	2	1.349	1.246	0.311	NA	7.1197411	1.294498382	13	9.061488673	0.261	1.413	NA	NA	NA	NA	NA	NA	NA	NA	NA	NA	NA	NA	NA	NA	NA	NA	NA	NA
AFB3	AT1G12820	auxin.signal.transduction	SALK_068787C	1	exon	1+2	control	14d	5	3	D	7	437	NA		NA	NA	NA	NA	NA	NA	NA	NA	NA	NA	NA	NA	NA	NA	NA	NA	NA	NA	NA	NA	NA	NA	NA	NA	NA	NA	NA	NA	NA	NA	NA	NA	NA	NA
LAX2	AT2G21050	auxin.transport	SALK_208379C	1	exon	1+2	IAA	14d	6	3	D	10	440	19.6		3	74.0129	4.924	20	12	11	2.988	2.726	0.225	NA	7.311129163	6.7018684	23	12.18521527	0.396	2.749	NA	NA	NA	NA	NA	NA	NA	NA	NA	NA	NA	NA	NA	NA	NA	NA	NA	NA
ARF1	AT1G59750	auxin.signal.transduction	SALK_079046C	2	exon	1+2	control	14d	5	3	E	1	441	1.9		4	NA	NA	NA	NA	NA	NA	NA	NA	NA	NA	NA	NA	NA	NA	0.74	NA	NA	NA	NA	NA	NA	NA	NA	NA	NA	NA	NA	NA	NA	NA	NA	NA	NA
SUR1	AT2G20610	auxin.synthesis.metabolism	SALK_113460C	1	intron	1+2	control	14d	6	3	E	5	445	17.2		3	32.2053	3.518	9	0	0	2.304	0.043	0	NA	0	0	0	7.674815236	0.24	3.27	NA	NA	NA	NA	NA	NA	NA	NA	NA	NA	NA	NA	NA	NA	NA	NA	NA	NA
ARF21	AT1G34410	auxin.signal.transduction	SALK_020702C	0	exon	0	IAA	14d	6	3	E	6	446	12.2		2	42.8323	5.48	22	10	9	1.988	1.38	0.234	NA	5.474452555	4.927007299	19	12.04379562	0.215	1.456	NA	NA	NA	NA	NA	NA	NA	NA	NA	NA	NA	NA	NA	NA	NA	NA	NA	NA
PIN7	AT1G23080	auxin.transport	SALK_048791C	3	exon	>2	control	14d	6	3	E	8	448	16.1		2	35.734	3.553	8	0	0	1.432	0	0	NA	0	0	0	6.754855052	0.295	2.5	NA	NA	NA	NA	NA	NA	NA	NA	NA	NA	NA	NA	NA	NA	NA	NA	NA	NA
ARF1	AT1G59750	auxin.signal.transduction	SALK_079046C	2	exon	1+2	IAA	14d	5	3	F	1	451	12.3		6	16.1847	4.592	14	8	1	1.527	0.021	0.034	NA	5.226480836	0.653310105	9	9.146341463	0.089	0.57	NA	NA	NA	NA	NA	NA	NA	NA	NA	NA	NA	NA	NA	NA	NA	NA	NA	NA
ABP1	AT4G02980	auxin.signal.transduction	SALK_208329C	4	promoter	>2	control	14d	6	3	F	2	452	18.6		4	57.4575	5.257	14	11	1	0.554	0.309	0.252	NA	6.277344493	0.570667681	12	7.989347537	0.52	4.7	NA	NA	NA	NA	NA	NA	NA	NA	NA	NA	NA	NA	NA	NA	NA	NA	NA	NA
ARF11	AT2G46530	auxin.signal.transduction	SALK_063778C	4	exon	>2	control	14d	5	3	F	3	453	14		2	35.9592	5.41	10	5	3	2.15	2.197	0.239	NA	2.772643253	1.663585952	8	5.545286506	0.236	2.195	NA	NA	NA	NA	NA	NA	NA	NA	NA	NA	NA	NA	NA	NA	NA	NA	NA	NA
LAX2	AT2G21050	auxin.transport	SALK_208379C	1	exon	1+2	control	14d	5	3	F	4	454	18.4		2	65.724	4.61	8	8	1	2.337	1.9	0.139	NA	5.206073753	0.650759219	9	5.206073753	0.465	3.209	NA	NA	NA	NA	NA	NA	NA	NA	NA	NA	NA	NA	NA	NA	NA	NA	NA	NA
ARF4	AT5G60450	auxin.signal.transduction	SALK_070506C	3	exon	>2	IAA	14d	6	3	F	5	455	5.5		4	9.6879	3.894	8	4	0	0.187	1.423	0	NA	3.081664099	0	4	6.163328197	0.051	0.279	NA	NA	NA	NA	NA	NA	NA	NA	NA	NA	NA	NA	NA	NA	NA	NA	NA	NA
IAA33	AT5G57420	auxin.signal.transduction	SALK_134724C	0	promoter	0	control	14d	6	3	F	6	456	15.5		2	38.1177	3.404	9	7	5	2.334	2.34	0.747	NA	6.169212691	4.406580494	12	7.931844888	0.2	1.897	NA	NA	NA	NA	NA	NA	NA	NA	NA	NA	NA	NA	NA	NA	NA	NA	NA	NA
phytometer			CS22658	NA	phytometer		IAA	14d	5	3	F	10	460	17.6		2	66.1929	5.47	14	9	5	3.134	2.657	0.515	NA	4.936014625	2.742230347	14	7.678244973	0.371	2.465	NA	NA	NA	NA	NA	NA	NA	NA	NA	NA	NA	NA	NA	NA	NA	NA	NA	NA
IAA8	AT2G22670	auxin.signal.transduction	SALK_202296C	1	promoter	1+2	IAA	14d	5	3	G	1	461	19.9		3	98.3161	3.857	14	15	20	4.729	1.165	0.492	NA	11.66709878	15.55613171	35	10.8892922	0.595	3.488	NA	NA	NA	NA	NA	NA	NA	NA	NA	NA	NA	NA	NA	NA	NA	NA	NA	NA
SUR1	AT2G20610	auxin.synthesis.metabolism	SALK_113460C	1	intron	1+2	IAA	14d	5	3	G	3	463	NA		NA	NA	NA	NA	NA	NA	NA	NA	NA	NA	NA	NA	NA	NA	NA	NA	NA	NA	NA	NA	NA	NA	NA	NA	NA	NA	NA	NA	NA	NA	NA	NA	NA	NA
IAA33	AT5G57420	auxin.signal.transduction	SALK_134724C	0	promoter	0	IAA	14d	6	3	G	4	464	15.2		2	43.0653	4.354	16	4	0	0.831	0.03	0	NA	2.756086357	0	4	11.02434543	0.271	2.801	NA	NA	NA	NA	NA	NA	NA	NA	NA	NA	NA	NA	NA	NA	NA	NA	NA	NA
IAA5	AT1G15580	auxin.signal.transduction	SALK_112553C	2	exon	1+2	control	14d	5	3	G	5	465	18.1		3	69.0699	3.48	5	6	0	1.95	1.816	0	NA	5.172413793	0	6	4.310344828	0.362	2.83	NA	NA	NA	NA	NA	NA	NA	NA	NA	NA	NA	NA	NA	NA	NA	NA	NA	NA
IAA33	AT5G57420	auxin.signal.transduction	SALK_134724C	0	promoter	0	control	14d	5	3	G	8	468	15		3	40.6674	5.418	8	8	7	2.289	1.447	0.18	NA	4.429678848	3.875968992	15	4.429678848	0.176	1.477	NA	NA	NA	NA	NA	NA	NA	NA	NA	NA	NA	NA	NA	NA	NA	NA	NA	NA
phytometer			CS22596	NA	phytometer		IAA	14d	5	3	G	10	470	16.3		2	40.7086	5.498	18	15	5	1.954	1.309	0.06	NA	8.184794471	2.728264824	20	9.821753365	0.279	1.807	NA	NA	NA	NA	NA	NA	NA	NA	NA	NA	NA	NA	NA	NA	NA	NA	NA	NA
phytometer			CS70000	NA	phytometer		IAA	14d	6	3	H	2	472	19.9		3	52.3176	4.779	12	14	1	3.163	0.634	0.335	NA	8.788449466	0.62774639	15	7.532956685	0.302	2.745	NA	NA	NA	NA	NA	NA	NA	NA	NA	NA	NA	NA	NA	NA	NA	NA	NA	NA
AFB3	AT1G12820	auxin.signal.transduction	SALK_068787C	1	exon	1+2	IAA	14d	6	3	H	3	473	20.2		4	84.9969	4.924	13	16	2	0.176	1.566	0.233	NA	9.748172218	1.218521527	18	7.920389927	0.539	3.238	NA	NA	NA	NA	NA	NA	NA	NA	NA	NA	NA	NA	NA	NA	NA	NA	NA	NA
phytometer			CS70000	NA	phytometer		control	14d	6	3	H	5	475	18.2		2	38.3841	3.668	11	2	0	2.509	1.125	0	NA	1.635768811	0	2	8.996728462	0.395	4.098	NA	NA	NA	NA	NA	NA	NA	NA	NA	NA	NA	NA	NA	NA	NA	NA	NA	NA
phytometer			CS22596	NA	phytometer		IAA	14d	6	3	H	9	479	4		3	2.3238	2.25	0	0	0	0	0	0	NA	0	0	0	0	NA	NA	NA	NA	NA	NA	NA	NA	NA	NA	NA	NA	NA	NA	NA	NA	NA	NA	NA	NA
PIN7	AT1G23080	auxin.transport	SALK_048791C	3	exon	>2	IAA	14d	5	3	I	3	483	17		2	45.7355	2.31	9	9	2	3.205	0.919	0.027	NA	11.68831169	2.597402597	11	11.68831169	0.392	2.017	NA	NA	NA	NA	NA	NA	NA	NA	NA	NA	NA	NA	NA	NA	NA	NA	NA	NA
PIN7	AT1G23080	auxin.transport	SALK_048791C	3	exon	>2	IAA	14d	6	3	I	8	488	13.4		3	50.9443	3.274	19	12	0	1.609	0.327	0	NA	10.99572389	0	12	17.40989615	0.316	1.434	NA	NA	NA	NA	NA	NA	NA	NA	NA	NA	NA	NA	NA	NA	NA	NA	NA	NA
IAA15	AT1G80390	auxin.signal.transduction	SALK_150265C	0	no.info	0	IAA	14d	6	3	I	9	489	13.4		2	68.7233	5.649	16	6	0	4.124	0.517	0	NA	3.186404673	0	6	8.497079129	0.354	1.722	NA	NA	NA	NA	NA	NA	NA	NA	NA	NA	NA	NA	NA	NA	NA	NA	NA	NA
IAA5	AT1G15580	auxin.signal.transduction	SALK_112553C	2	exon	1+2	IAA	14d	6	3	I	10	490	16.9		3	73.5511	4.842	19	14	1	0.387	1.701	0.138	NA	8.674101611	0.619578686	15	11.77199504	0.423	1.844	NA	NA	NA	NA	NA	NA	NA	NA	NA	NA	NA	NA	NA	NA	NA	NA	NA	NA
ARF14	AT1G35540	auxin.signal.transduction	SALK_049581C	0	exon	0	IAA	14d	6	3	J	1	491	12.1		2	45.4415	2.501	15	14	5	2.275	2.771	0.43	NA	16.79328269	5.99760096	19	17.99280288	0.279	1.311	NA	NA	NA	NA	NA	NA	NA	NA	NA	NA	NA	NA	NA	NA	NA	NA	NA	NA
IAA15	AT1G80390	auxin.signal.transduction	SALK_150265C	0	no.info	0	IAA	14d	5	3	J	2	492	13.6		2	40.8597	2.057	7	4	0	4.16	0.149	0	NA	5.833738454	0	4	10.20904229	0.279	2.394	NA	NA	NA	NA	NA	NA	NA	NA	NA	NA	NA	NA	NA	NA	NA	NA	NA	NA
ARF21	AT1G34410	auxin.signal.transduction	SALK_020702C	0	exon	0	control	14d	5	3	J	3	493	16.1		3	44.9582	4.515	7	3	0	1.511	2.98	0	NA	1.993355482	0	3	4.651162791	0.269	2.766	NA	NA	NA	NA	NA	NA	NA	NA	NA	NA	NA	NA	NA	NA	NA	NA	NA	NA
AFB3	AT1G12820	auxin.signal.transduction	SALK_068787C	1	exon	1+2	IAA	14d	5	3	J	5	495	18.6		3	94.6343	5.084	22	17	8	3.454	2.495	0.372	NA	10.03147128	4.720692368	25	12.98190401	0.5	2.861	NA	NA	NA	NA	NA	NA	NA	NA	NA	NA	NA	NA	NA	NA	NA	NA	NA	NA
ARF1	AT1G59750	auxin.signal.transduction	SALK_079046C	2	exon	1+2	IAA	14d	6	3	J	7	497	4.8		3	4.3156	2.935	2	1	0	0.033	0.2	0	NA	1.022146508	0	1	2.044293015	NA	NA	NA	NA	NA	NA	NA	NA	NA	NA	NA	NA	NA	NA	NA	NA	NA	NA	NA	NA
phytometer			CS22647	NA	phytometer		IAA	14d	6	3	J	8	498	16		2	28.9728	3.261	17	11	0	2.032	0.581	0	NA	10.11959522	0	11	15.63937443	0.229	1.612	NA	NA	NA	NA	NA	NA	NA	NA	NA	NA	NA	NA	NA	NA	NA	NA	NA	NA
phytometer			CS22617	NA	phytometer		control	14d	6	3	J	9	499	15.2		2	55.4473	4.421	9	7	1	2.684	1.39	0.146	NA	4.750056548	0.678579507	8	6.107215562	0.348	2.094	NA	NA	NA	NA	NA	NA	NA	NA	NA	NA	NA	NA	NA	NA	NA	NA	NA	NA
ABP1	AT4G02980	auxin.signal.transduction	SALK_208329C	4	promoter	>2	control	14d	5	3	J	10	500	19.6		3	72.953	3.968	9	5	6	4.938	0.955	0.525	NA	3.780241935	4.536290323	11	6.804435484	0.495	3.395	NA	NA	NA	NA	NA	NA	NA	NA	NA	NA	NA	NA	NA	NA	NA	NA	NA	NA
ARF1	AT1G59750	auxin.signal.transduction	SALK_079046C	2	exon	1+2	control	14d	6	3	K	1	501	5.5		3	4.8912	2.162	2	4	1	1.02	0.337	0.069	NA	5.550416281	1.38760407	5	2.775208141	0.022	0.106	NA	NA	NA	NA	NA	NA	NA	NA	NA	NA	NA	NA	NA	NA	NA	NA	NA	NA
phytometer			CS70000	NA	phytometer		IAA	14d	5	3	K	3	503	14.5		4	63.39	5.351	9	15	10	2.058	1.102	0.295	NA	8.409643057	5.606428705	25	5.045785834	0.38	1.752	NA	NA	NA	NA	NA	NA	NA	NA	NA	NA	NA	NA	NA	NA	NA	NA	NA	NA
NA	AT5G57420	auxin.signal.transduction	SALK_134724C	0	promoter	0	control	fruit	4	4	H	5	254	NA	NA	2	144.5698	NA	NA	NA	NA	NA	NA	NA	NA	NA	NA	NA	NA	3.052	29	19	16	22	37	19	11.3	12.1	12.5	22.3	0	0	0	0	37	17	3	35	15
NA	NA	NA	CS22636	NA	NA	NA	control	fruit	5	5	E	6	306	NA	NA	2	56.7975	NA	NA	NA	NA	NA	NA	NA	NA	NA	NA	NA	NA	1.375	18.5	20	14.7	23	37	15	11.3	10.4	10.4	19.2	0	0	0	0	37	18	3	35	14
NA	AT1G80390	auxin.signal.transduction	SALK_150265C	0	no.info	0	control	fruit	6	6	I	3	396	NA	NA	2	40.5401	NA	NA	NA	NA	NA	NA	NA	NA	NA	NA	NA	NA	1.291	14.5	18	20.1	22	37	12	13.1	12	9.5	18.3	0	0	0	0	37	16	4	35	15
NA	AT1G12820	auxin.signal.transduction	SALK_068787C	1	exon	1+2	control	fruit	6	6	K	2	407	NA	NA	2	57.3026	NA	NA	NA	NA	NA	NA	NA	NA	NA	NA	NA	NA	1.035	18.7	18	24.3	22	37	19	9.3	8.7	9.5	21.2	0	0	0	0	37	16	4	35	15
NA	AT1G15580	auxin.signal.transduction	SALK_112553C	2	exon	1+2	control	fruit	4	4	F	6	243	NA	NA	2	113.0811	NA	NA	NA	NA	NA	NA	NA	NA	NA	NA	NA	NA	1.284	10.5	20	15.8	23	38	13	9.1	10.2	11	17.5	0	0	0	0	38	18	3	36	15
NA	AT1G23080	auxin.transport	SALK_048791C	3	exon	>2	control	fruit	4	4	I	2	257	NA	NA	2	52.8834	NA	NA	NA	NA	NA	NA	NA	NA	NA	NA	NA	NA	0.751	9.3	20	18	23	38	12	11.3	10.7	10.1	15.3	0	0	0	0	38	18	3	36	15
NA	AT1G80390	auxin.signal.transduction	SALK_150265C	0	no.info	0	control	fruit	4	4	K	1	268	NA	NA	2	259.2476	NA	NA	NA	NA	NA	NA	NA	NA	NA	NA	NA	NA	2.835	53.3	21	30.7	25	38	36	12.2	11.6	10.8	24.8	2	0	2	0	38	19	4	36	13
NA	AT1G80390	auxin.signal.transduction	SALK_150265C	0	no.info	0	control	fruit	5	5	B	6	288	NA	NA	2	99.0627	NA	NA	NA	NA	NA	NA	NA	NA	NA	NA	NA	NA	1.035	22.3	20	16.2	24	38	22	10.9	11.8	9.3	22.7	1	0	1	0	38	18	4	36	14
NA	AT2G46530	auxin.signal.transduction	SALK_063778C	4	exon	>2	control	fruit	5	5	L	1	343	NA	NA	2	124.3261	NA	NA	NA	NA	NA	NA	NA	NA	NA	NA	NA	NA	1.248	16.8	22	18.1	25	38	17	10.9	11.2	10.1	21.6	0	0	0	0	38	20	3	36	13
NA	AT1G35540	auxin.signal.transduction	SALK_049581C	0	exon	0	control	fruit	6	6	I	1	394	NA	NA	2	203.4893	NA	NA	NA	NA	NA	NA	NA	NA	NA	NA	NA	NA	2.53	28.6	21	24.6	24	38	28	13.4	12.4	10.7	22	1	0	1	0	38	19	3	36	14
NA	NA	NA	CS22658	NA	NA	NA	control	fruit	2	2	J	5	128	NA	NA	3	98.4025	NA	NA	NA	NA	NA	NA	NA	NA	NA	NA	NA	NA	1.75	16.3	20	17.4	24	39	29	10.8	10.8	10.9	22.3	2	0	2	0	39	17	4	36	15
NA	AT1G23080	auxin.transport	SALK_048791C	3	exon	>2	control	fruit	2	2	K	2	131	NA	NA	2	84.5171	NA	NA	NA	NA	NA	NA	NA	NA	NA	NA	NA	NA	1.924	24	21	19.7	25	39	21	13	12.4	11.5	22.7	0	0	0	0	39	19	4	37	14
NA	NA	NA	CS22636	NA	NA	NA	control	fruit	2	2	L	1	136	NA	NA	2	106.5637	NA	NA	NA	NA	NA	NA	NA	NA	NA	NA	NA	NA	0.834	13.5	18	15.9	23	39	24	9.1	8.5	8.9	17.9	1	1	1	1	39	16	5	37	16
NA	AT1G12820	auxin.signal.transduction	SALK_068787C	1	exon	1+2	control	fruit	3	3	H	3	183	NA	NA	2	160.5873	NA	NA	NA	NA	NA	NA	NA	NA	NA	NA	NA	NA	2.153	22.4	19	17.4	23	39	30	11.2	10.7	11.2	21.5	2	0	2	0	39	17	4	37	16
NA	AT4G02980	auxin.signal.transduction	SALK_208329C	4	promoter	>2	control	fruit	3	3	J	6	198	NA	NA	3	100.6113	NA	NA	NA	NA	NA	NA	NA	NA	NA	NA	NA	NA	0.924	10.2	20	15.6	24	39	15	11	11.9	10.1	20.8	0	0	0	0	39	17	4	36	15
NA	AT2G46530	auxin.signal.transduction	SALK_063778C	4	exon	>2	control	fruit	4	4	H	2	251	NA	NA	2	49.0902	NA	NA	NA	NA	NA	NA	NA	NA	NA	NA	NA	NA	0.755	11.3	20	15.7	24	39	17	10.3	11	10.4	20.5	0	0	0	0	39	18	4	37	15
NA	AT2G21050	auxin.transport	SALK_208379C	1	exon	1+2	control	fruit	4	4	H	3	252	NA	NA	2	356.1648	NA	NA	NA	NA	NA	NA	NA	NA	NA	NA	NA	NA	3.92	45.8	22	25	25	39	21	11.5	13.3	11.6	26.8	1	0	1	0	39	20	3	37	14
NA	AT5G15100	auxin.transport	SALK_204263C	0	intron	0	control	fruit	5	5	D	1	295	NA	NA	2	329.499	NA	NA	NA	NA	NA	NA	NA	NA	NA	NA	NA	NA	3.624	60.9	21	24.6	24	39	42	12.2	13.3	12.4	25.6	1	1	1	1	39	19	3	37	15
NA	AT5G15100	auxin.transport	SALK_204263C	0	intron	0	IAA	fruit	5	5	E	1	301	NA	NA	3	332.721	NA	NA	NA	NA	NA	NA	NA	NA	NA	NA	NA	NA	3.832	22.7	21	15.8	24	39	25	12.5	12.5	12.2	23.9	1	0	1	0	39	18	3	36	15
NA	AT2G22670	auxin.signal.transduction	SALK_202296C	1	promoter	1+2	control	fruit	6	6	E	2	371	NA	NA	2	401.678	NA	NA	NA	NA	NA	NA	NA	NA	NA	NA	NA	NA	3.48	51.4	21	21.9	25	39	31	12.3	13.7	12.7	22.3	2	0	2	0	39	19	4	37	14
NA	AT1G12820	auxin.signal.transduction	SALK_068787C	1	exon	1+2	IAA	fruit	6	6	J	1	400	NA	NA	2	183.5817	NA	NA	NA	NA	NA	NA	NA	NA	NA	NA	NA	NA	2.543	21.9	21	19.1	25	39	23	12.2	12.1	11.4	21.5	1	0	1	0	39	19	4	37	14
NA	AT5G57420	auxin.signal.transduction	SALK_134724C	0	promoter	0	control	fruit	6	6	J	2	401	NA	NA	2	260.3527	NA	NA	NA	NA	NA	NA	NA	NA	NA	NA	NA	NA	2.513	33.4	21	28.7	24	39	30	11.3	11.7	11	22.4	1	0	1	0	39	19	3	37	15
NA	AT1G15580	auxin.signal.transduction	SALK_112553C	2	exon	1+2	control	fruit	1	1	I	5	53	NA	NA	2	86.7202	NA	NA	NA	NA	NA	NA	NA	NA	NA	NA	NA	NA	2.528	14.2	21	18.6	25	40	17	10.8	10.8	11.8	21	0	0	0	0	40	19	4	38	15
NA	AT5G57420	auxin.signal.transduction	SALK_134724C	0	promoter	0	control	fruit	2	2	A	3	72	NA	NA	3	380.5707	NA	NA	NA	NA	NA	NA	NA	NA	NA	NA	NA	NA	3.152	24.4	22	18.9	26	40	24	12	13.2	9.8	22.2	1	0	1	0	40	19	4	37	14
NA	AT1G23080	auxin.transport	SALK_048791C	3	exon	>2	control	fruit	5	5	B	2	284	NA	NA	3	NA	NA	NA	NA	NA	NA	NA	NA	NA	NA	NA	NA	NA	4.061	30.7	22	19.5	27	40	24	12.8	12.2	12.1	25.6	2	0	2	0	40	19	5	37	13
NA	NA	NA	CS22636	NA	NA	NA	promix	fruit	5	5	D	3	297	NA	NA	2	NA	NA	NA	NA	NA	NA	NA	NA	NA	NA	NA	NA	NA	NA	74.8	21	23.6	27	40	43	12.8	13.4	11.9	29.7	3	0	3	0	40	19	6	38	13
NA	AT5G57420	auxin.signal.transduction	SALK_134724C	0	promoter	0	IAA	fruit	5	5	H	1	319	NA	NA	3	261.1511	NA	NA	NA	NA	NA	NA	NA	NA	NA	NA	NA	NA	2.95	23.3	24	20.8	27	40	16	12.1	13.1	11.8	20.7	0	0	0	0	40	21	3	37	13
NA	AT2G20610	auxin.synthesis.metabolism	SALK_113460C	1	intron	1+2	IAA	fruit	5	5	J	5	335	NA	NA	2	267.7963	NA	NA	NA	NA	NA	NA	NA	NA	NA	NA	NA	NA	3.439	14	22	15.3	24	40	15	11.8	12.2	10	19	1	0	1	0	40	20	2	38	16
NA	AT2G22670	auxin.signal.transduction	SALK_202296C	1	promoter	1+2	control	fruit	5	5	K	3	339	NA	NA	2	130.4432	NA	NA	NA	NA	NA	NA	NA	NA	NA	NA	NA	NA	2.495	13	22	16.7	25	40	20	11.8	11.9	10.3	18	1	0	1	0	40	20	3	38	15
NA	NA	NA	CS22658	NA	NA	NA	control	fruit	6	6	G	5	386	NA	NA	3	267.4278	NA	NA	NA	NA	NA	NA	NA	NA	NA	NA	NA	NA	2.867	27.2	22	26.2	25	40	29	13.7	11.4	10.7	25	1	0	1	0	40	19	3	37	15
NA	AT1G23080	auxin.transport	SALK_048791C	3	exon	>2	control	fruit	6	6	K	4	409	NA	NA	2	158.333	NA	NA	NA	NA	NA	NA	NA	NA	NA	NA	NA	NA	1.547	14.8	21	19.7	26	40	17	11.1	8.6	10	20	1	0	1	0	40	19	5	38	14
NA	NA	NA	CS22636	NA	NA	NA	promix	fruit	6	6	L	1	412	NA	NA	2	NA	NA	NA	NA	NA	NA	NA	NA	NA	NA	NA	NA	NA	NA	104	21	27.4	26	40	76	11.8	12.8	11	32.3	3	1	3	1	40	19	5	38	14
NA	NA	NA	CS22636	NA	NA	NA	control	fruit	1	1	D	3	21	NA	NA	2	184.5836	NA	NA	NA	NA	NA	NA	NA	NA	NA	NA	NA	NA	2.161	27.6	21	18.5	25	41	34	12.9	13.4	9.8	24.8	2	0	2	0	41	19	4	39	16
NA	NA	NA	CS70000	NA	NA	NA	control	fruit	4	2	D	3	90	NA	NA	3	293.6113	NA	NA	NA	NA	NA	NA	NA	NA	NA	NA	NA	NA	3.545	25.6	21	17.7	25	41	26	12.5	11.9	12.2	24.9	2	0	2	0	41	18	4	38	16
NA	AT5G15100	auxin.transport	SALK_204263C	0	intron	0	IAA	fruit	2	2	G	3	108	NA	NA	2	392.0363	NA	NA	NA	NA	NA	NA	NA	NA	NA	NA	NA	NA	4.917	24.4	24	20.4	26	41	20	13	13.2	11.6	24.5	0	0	0	0	41	22	2	39	15
NA	AT1G15580	auxin.signal.transduction	SALK_112553C	2	exon	1+2	control	fruit	2	2	I	2	119	NA	NA	2	86.8018	NA	NA	NA	NA	NA	NA	NA	NA	NA	NA	NA	NA	0.965	11.4	19	18.1	24	41	25	10.2	10.2	10.2	19.3	2	0	2	0	41	17	5	39	17
NA	NA	NA	CS22636	NA	NA	NA	control	fruit	3	3	D	3	159	NA	NA	3	190.5933	NA	NA	NA	NA	NA	NA	NA	NA	NA	NA	NA	NA	2.274	22.8	19	20.9	25	41	26	9.4	11.7	9.8	23.7	3	0	3	0	41	16	6	38	16
NA	AT2G22670	auxin.signal.transduction	SALK_202296C	1	promoter	1+2	control	fruit	3	3	F	3	171	NA	NA	3	482.7598	NA	NA	NA	NA	NA	NA	NA	NA	NA	NA	NA	NA	4.5	36	22	27.2	26	41	21	13.4	13.4	11.2	26	1	0	1	0	41	19	4	38	15
NA	NA	NA	CS70000	NA	NA	NA	control	fruit	9	3	K	1	199	NA	NA	2	166.0231	NA	NA	NA	NA	NA	NA	NA	NA	NA	NA	NA	NA	2.237	23.3	20	22.4	25	41	31	12.4	10.1	10.1	23.3	1	0	1	0	41	18	5	39	16
NA	NA	NA	CS70000	NA	NA	NA	control	fruit	10	4	C	3	222	NA	NA	3	266.8621	NA	NA	NA	NA	NA	NA	NA	NA	NA	NA	NA	NA	2.446	25.1	27	56	26	41	23	10.5	13.4	10.9	26.2	1	0	1	0	41	24	-1	38	15
NA	AT1G34410	auxin.signal.transduction	SALK_020702C	0	exon	0	IAA	fruit	5	5	I	4	328	NA	NA	3	223.6886	NA	NA	NA	NA	NA	NA	NA	NA	NA	NA	NA	NA	2.397	5.2	24	12.1	27	41	11	10.5	11.3	8	15.3	0	0	0	0	41	21	3	38	14
NA	AT5G57420	auxin.signal.transduction	SALK_134724C	0	promoter	0	control	fruit	5	5	I	6	330	NA	NA	2	322.2464	NA	NA	NA	NA	NA	NA	NA	NA	NA	NA	NA	NA	3.408	34	23	22.2	28	41	26	12.1	11.6	11.2	24.3	1	0	1	0	41	21	5	39	13
NA	AT1G34410	auxin.signal.transduction	SALK_020702C	0	exon	0	promix	fruit	5	5	K	1	337	NA	NA	2	NA	NA	NA	NA	NA	NA	NA	NA	NA	NA	NA	NA	NA	NA	240.9	23	46.5	27	41	113	11.4	15.1	13.1	32.5	2	4	2	4	41	21	4	39	14
NA	NA	NA	CS22658	NA	NA	NA	control	fruit	1	1	K	4	64	NA	NA	3	184.3975	NA	NA	NA	NA	NA	NA	NA	NA	NA	NA	NA	NA	2.142	28.8	22	17.8	26	42	25	11.2	11.8	11.4	23	2	0	2	0	42	19	4	39	16
NA	AT2G46530	auxin.signal.transduction	SALK_063778C	4	exon	>2	control	fruit	1	1	K	5	65	NA	NA	2	313.2326	NA	NA	NA	NA	NA	NA	NA	NA	NA	NA	NA	NA	2.525	51.4	21	14.4	27	42	46	11.9	11.7	10.8	19.3	1	2	1	2	42	19	6	40	15
NA	AT2G21050	auxin.transport	SALK_208379C	1	exon	1+2	control	fruit	2	2	A	6	75	NA	NA	2	102.9384	NA	NA	NA	NA	NA	NA	NA	NA	NA	NA	NA	NA	1.853	31.3	22	20.8	26	42	24	13.2	13	11.2	22.7	0	0	0	0	42	20	4	40	16
NA	AT2G22670	auxin.signal.transduction	SALK_202296C	1	promoter	1+2	control	fruit	2	2	F	5	104	NA	NA	2	246.2718	NA	NA	NA	NA	NA	NA	NA	NA	NA	NA	NA	NA	3.403	26.6	22	16.8	27	42	22	11.3	12.1	11.1	23.2	2	0	2	0	42	20	5	40	15
NA	NA	NA	CS22617	NA	NA	NA	control	fruit	2	2	K	5	134	NA	NA	2	125.3085	NA	NA	NA	NA	NA	NA	NA	NA	NA	NA	NA	NA	2.335	29.6	22	16.6	NA	42	24	13.3	12.9	12.5	23.4	1	0	1	0	42	20	NA	40	NA
NA	AT5G57420	auxin.signal.transduction	SALK_134724C	0	promoter	0	promix	fruit	4	4	D	3	228	NA	NA	3	NA	NA	NA	NA	NA	NA	NA	NA	NA	NA	NA	NA	NA	NA	94.3	23	37.5	27	42	48	13.9	14.2	10.9	26.7	2	0	2	0	42	20	4	39	15
NA	AT2G22670	auxin.signal.transduction	SALK_202296C	1	promoter	1+2	promix	fruit	4	4	E	4	235	NA	NA	2	NA	NA	NA	NA	NA	NA	NA	NA	NA	NA	NA	NA	NA	NA	81.6	24	39	27	42	37	12.2	14.9	15.7	27.5	2	0	2	0	42	22	3	40	15
NA	AT1G80390	auxin.signal.transduction	SALK_150265C	0	no.info	0	promix	fruit	4	4	E	5	236	NA	NA	2	NA	NA	NA	NA	NA	NA	NA	NA	NA	NA	NA	NA	NA	NA	155.3	23	44.3	27	42	74	12.6	14.3	11.4	29.8	2	1	2	1	42	21	4	40	15
NA	NA	NA	CS70000	NA	NA	NA	promix	fruit	13	5	A	3	279	NA	NA	2	NA	NA	NA	NA	NA	NA	NA	NA	NA	NA	NA	NA	NA	NA	126.3	26	50.8	28	42	52	15.2	14.4	11.8	29.6	2	0	2	0	42	24	2	40	14
NA	AT2G21050	auxin.transport	SALK_208379C	1	exon	1+2	promix	fruit	5	5	B	1	283	NA	NA	3	NA	NA	NA	NA	NA	NA	NA	NA	NA	NA	NA	NA	NA	NA	126.6	24	41.2	28	42	68	14.6	15.3	11.9	27.4	3	0	3	0	42	21	4	39	14
NA	AT1G80390	auxin.signal.transduction	SALK_150265C	0	no.info	0	IAA	fruit	5	5	B	5	287	NA	NA	2	202.642	NA	NA	NA	NA	NA	NA	NA	NA	NA	NA	NA	NA	2.976	20.9	25	17.5	28	42	15	12.7	11.9	8.4	18	0	0	0	0	42	23	3	40	14
NA	AT5G57420	auxin.signal.transduction	SALK_134724C	0	promoter	0	promix	fruit	5	5	D	2	296	NA	NA	3	NA	NA	NA	NA	NA	NA	NA	NA	NA	NA	NA	NA	NA	NA	110.2	25	48.8	28	42	54	13.9	14.7	11.7	29.7	2	0	2	0	42	22	3	39	14
NA	NA	NA	CS22617	NA	NA	NA	control	fruit	5	5	F	1	307	NA	NA	2	361.5304	NA	NA	NA	NA	NA	NA	NA	NA	NA	NA	NA	NA	4.077	69.3	23	28.1	27	42	36	14.3	13.6	12.5	19.7	2	0	2	0	42	21	4	40	15
NA	AT5G15100	auxin.transport	SALK_204263C	0	intron	0	promix	fruit	5	5	G	2	314	NA	NA	4	NA	NA	NA	NA	NA	NA	NA	NA	NA	NA	NA	NA	NA	NA	112	26	50.7	28	42	35	14.1	15.2	12	28.5	2	0	2	0	42	22	2	38	14
NA	AT2G46530	auxin.signal.transduction	SALK_063778C	4	exon	>2	IAA	fruit	5	5	G	5	317	NA	NA	2	378.4851	NA	NA	NA	NA	NA	NA	NA	NA	NA	NA	NA	NA	4.83	28.4	24	15	27	42	23	12	12.7	12.1	22.6	2	0	2	0	42	22	3	40	15
NA	NA	NA	CS70000	NA	NA	NA	IAA	fruit	15	5	J	6	336	NA	NA	3	163.4558	NA	NA	NA	NA	NA	NA	NA	NA	NA	NA	NA	NA	2.94	21.3	25	16	27	42	20	11.9	11.8	10.4	18.8	2	0	2	0	42	22	2	39	15
NA	NA	NA	CS70000	NA	NA	NA	control	fruit	15	5	K	2	338	NA	NA	3	251.0527	NA	NA	NA	NA	NA	NA	NA	NA	NA	NA	NA	NA	3.172	40	23	24.9	27	42	34	13.2	12.8	10.7	26.5	2	0	2	0	42	20	4	39	15
NA	AT2G46530	auxin.signal.transduction	SALK_063778C	4	exon	>2	promix	fruit	6	6	B	2	353	NA	NA	3	NA	NA	NA	NA	NA	NA	NA	NA	NA	NA	NA	NA	NA	NA	140.6	25	50.6	28	42	60	12.3	14.6	11.6	29.9	2	0	2	0	42	22	3	39	14
NA	NA	NA	CS22658	NA	NA	NA	promix	fruit	6	6	C	1	358	NA	NA	2	NA	NA	NA	NA	NA	NA	NA	NA	NA	NA	NA	NA	NA	NA	198.5	24	55.6	28	42	76	13.9	14.4	11.6	32.2	2	0	2	0	42	22	4	40	14
NA	AT1G34410	auxin.signal.transduction	SALK_020702C	0	exon	0	promix	fruit	6	6	G	3	384	NA	NA	2	NA	NA	NA	NA	NA	NA	NA	NA	NA	NA	NA	NA	NA	NA	148.2	26	57	28	42	72	10.5	13.3	11.5	31.7	3	0	3	0	42	24	2	40	14
NA	AT1G34410	auxin.signal.transduction	SALK_020702C	0	exon	0	control	fruit	6	6	H	3	390	NA	NA	2	245.9287	NA	NA	NA	NA	NA	NA	NA	NA	NA	NA	NA	NA	1.923	38.8	22	17.4	29	42	30	10.3	12.5	11.4	21.2	2	1	2	1	42	20	7	40	13
NA	NA	NA	CS22647	NA	NA	NA	control	fruit	1	1	I	6	54	NA	NA	2	80.2871	NA	NA	NA	NA	NA	NA	NA	NA	NA	NA	NA	NA	1.903	26.1	26	18.3	28	43	16	12.7	13	10.8	14.9	0	0	0	0	43	24	2	41	15
NA	AT5G60450	auxin.signal.transduction	SALK_070506C	3	exon	>2	IAA	fruit	2	2	G	4	109	NA	NA	3	225.4033	NA	NA	NA	NA	NA	NA	NA	NA	NA	NA	NA	NA	5.108	32.1	26	18.1	28	43	22	12.5	13	10.6	24	1	0	1	0	43	23	2	40	15
NA	AT1G80390	auxin.signal.transduction	SALK_150265C	0	no.info	0	IAA	fruit	2	2	G	5	110	NA	NA	2	412.7449	NA	NA	NA	NA	NA	NA	NA	NA	NA	NA	NA	NA	6.733	52.8	24	24.7	27	43	35	13.1	13.6	11.4	28.6	1	0	1	0	43	22	3	41	16
NA	AT5G15100	auxin.transport	SALK_204263C	0	intron	0	control	fruit	2	2	H	6	117	NA	NA	3	281.9296	NA	NA	NA	NA	NA	NA	NA	NA	NA	NA	NA	NA	5.34	45.9	26	22.6	28	43	33	12.6	12.2	12.5	25.4	1	0	1	0	43	23	2	40	15
NA	NA	NA	CS70000	NA	NA	NA	control	fruit	6	2	I	1	118	NA	NA	3	172.844	NA	NA	NA	NA	NA	NA	NA	NA	NA	NA	NA	NA	1.746	32.3	21	20.7	26	43	32	8.4	11.6	9.7	22.9	2	0	3	0	43	18	5	40	17
NA	NA	NA	CS22636	NA	NA	NA	promix	fruit	3	3	C	6	156	NA	NA	2	NA	NA	NA	NA	NA	NA	NA	NA	NA	NA	NA	NA	NA	NA	111	23	31.7	28	43	70	13.6	13.8	12	38.2	2	2	2	2	43	21	5	41	15
NA	AT1G12820	auxin.signal.transduction	SALK_068787C	1	exon	1+2	IAA	fruit	3	3	I	4	190	NA	NA	2	387.2047	NA	NA	NA	NA	NA	NA	NA	NA	NA	NA	NA	NA	3.649	40.6	25	24.4	27	43	38	12.4	13.5	8.4	25.1	1	1	1	1	43	23	2	41	16
NA	NA	NA	CS22636	NA	NA	NA	IAA	fruit	3	3	J	1	193	NA	NA	2	315.8997	NA	NA	NA	NA	NA	NA	NA	NA	NA	NA	NA	NA	4.443	40.3	23	20.5	28	43	39	12.3	11.5	9.4	26.1	2	0	2	0	43	21	5	41	15
NA	NA	NA	CS70000	NA	NA	NA	IAA	fruit	8	3	J	2	194	NA	NA	2	181.3424	NA	NA	NA	NA	NA	NA	NA	NA	NA	NA	NA	NA	2.02	22.5	23	15.8	27	43	26	10.1	9.4	9.1	19.4	2	0	2	0	43	21	4	41	16
NA	NA	NA	CS22636	NA	NA	NA	control	fruit	4	4	A	6	213	NA	NA	4	64.1188	NA	NA	NA	NA	NA	NA	NA	NA	NA	NA	NA	NA	1.047	23.7	24	14	28	43	17	11.5	11.1	9.8	19.6	0	0	0	0	43	20	4	39	15
NA	AT5G60450	auxin.signal.transduction	SALK_070506C	3	exon	>2	control	fruit	4	4	C	4	223	NA	NA	2	266.6874	NA	NA	NA	NA	NA	NA	NA	NA	NA	NA	NA	NA	2.585	38	25	21.5	29	43	29	11.4	12.6	11.1	23.6	2	0	2	0	43	23	4	41	14
NA	NA	NA	CS70000	NA	NA	NA	control	fruit	11	4	G	3	246	NA	NA	2	248.6758	NA	NA	NA	NA	NA	NA	NA	NA	NA	NA	NA	NA	3.613	31.7	25	15.8	NA	43	24	11.6	12	10.6	22.6	2	0	2	0	43	23	NA	41	NA
NA	AT2G20610	auxin.synthesis.metabolism	SALK_113460C	1	intron	1+2	control	fruit	5	5	A	4	280	NA	NA	2	106.805	NA	NA	NA	NA	NA	NA	NA	NA	NA	NA	NA	NA	1.33	26.5	23	19.7	27	43	19	9.6	11.7	8.8	20.9	0	0	0	0	43	21	4	41	16
NA	AT1G12820	auxin.signal.transduction	SALK_068787C	1	exon	1+2	control	fruit	5	5	B	4	286	NA	NA	3	298.8596	NA	NA	NA	NA	NA	NA	NA	NA	NA	NA	NA	NA	3.258	42.3	22	21.8	26	43	33	11.6	10.6	11.3	24.1	1	0	1	0	43	19	4	40	17
NA	NA	NA	CS22658	NA	NA	NA	IAA	fruit	5	5	C	5	293	NA	NA	2	331.0147	NA	NA	NA	NA	NA	NA	NA	NA	NA	NA	NA	NA	3.976	34.8	25	17.8	28	43	27	11.9	12.2	10.7	24	2	0	2	0	43	23	3	41	15
NA	NA	NA	CS22658	NA	NA	NA	control	fruit	5	5	F	2	308	NA	NA	3	239.0061	NA	NA	NA	NA	NA	NA	NA	NA	NA	NA	NA	NA	2.378	35.4	22	21.5	26	43	NA	NA	NA	NA	NA	NA	NA	NA	NA	43	19	4	40	17
NA	NA	NA	CS70000	NA	NA	NA	IAA	fruit	14	5	F	4	310	NA	NA	2	370.4547	NA	NA	NA	NA	NA	NA	NA	NA	NA	NA	NA	NA	5.6	53.3	25	23.1	28	43	34	12	12.9	8.6	27.1	2	0	2	0	43	23	3	41	15
NA	NA	NA	CS22658	NA	NA	NA	promix	fruit	5	5	F	6	312	NA	NA	2	NA	NA	NA	NA	NA	NA	NA	NA	NA	NA	NA	NA	NA	NA	270.9	24	49.4	27	43	110	14.3	14.9	11.1	34.4	2	3	2	4	43	22	3	41	16
NA	AT4G02980	auxin.signal.transduction	SALK_208329C	4	promoter	>2	promix	fruit	5	5	I	1	325	NA	NA	3	NA	NA	NA	NA	NA	NA	NA	NA	NA	NA	NA	NA	NA	NA	156.3	26	61.6	28	43	60	11.6	15	12.7	36.9	1	0	1	0	43	23	2	40	15
NA	NA	NA	CS22636	NA	NA	NA	IAA	fruit	6	6	D	1	364	NA	NA	2	224.0427	NA	NA	NA	NA	NA	NA	NA	NA	NA	NA	NA	NA	3.228	43.8	24	19	28	43	30	12.3	11.8	11	26.8	1	0	1	0	43	22	4	41	15
NA	AT5G15100	auxin.transport	SALK_204263C	0	intron	0	promix	fruit	6	6	G	2	383	NA	NA	3	NA	NA	NA	NA	NA	NA	NA	NA	NA	NA	NA	NA	NA	NA	146.2	26	55.8	28	43	71	11.5	12.9	10.6	31.6	2	1	2	1	43	23	2	40	15
NA	NA	NA	CS70000	NA	NA	NA	promix	fruit	18	6	J	3	402	NA	NA	2	NA	NA	NA	NA	NA	NA	NA	NA	NA	NA	NA	NA	NA	NA	144.9	26	63.1	28	43	66	13.5	14.1	11.7	35.5	1	1	1	1	43	24	2	41	15
NA	NA	NA	CS70000	NA	NA	NA	IAA	fruit	18	6	K	3	408	NA	NA	3	60.8146	NA	NA	NA	NA	NA	NA	NA	NA	NA	NA	NA	NA	0.961	16.2	25	15.1	28	43	11	11.5	9.4	7.8	14.2	0	0	0	0	43	22	3	40	15
NA	NA	NA	CS70000	NA	NA	NA	control	fruit	2	1	G	4	40	NA	NA	3	428.7472	NA	NA	NA	NA	NA	NA	NA	NA	NA	NA	NA	NA	5.648	66.2	24	33	28	44	45	14.1	13.5	11.9	27.4	2	0	2	0	44	21	4	41	16
NA	AT1G59750	auxin.signal.transduction	SALK_079046C	2	exon	1+2	control	fruit	1	1	I	1	49	NA	NA	2	239.371	NA	NA	NA	NA	NA	NA	NA	NA	NA	NA	NA	NA	3.312	43.2	25	25.9	28	44	26	12.5	12.5	10.8	26.1	2	0	2	0	44	23	3	42	16
NA	AT2G46530	auxin.signal.transduction	SALK_063778C	4	exon	>2	promix	fruit	2	2	A	2	71	NA	NA	2	NA	NA	NA	NA	NA	NA	NA	NA	NA	NA	NA	NA	NA	NA	1446	25	44.1	28	44	52	13	14.9	12.3	31.7	2	1	2	1	44	23	3	42	16
NA	AT2G46530	auxin.signal.transduction	SALK_063778C	4	exon	>2	IAA	fruit	2	2	E	5	98	NA	NA	2	449.8073	NA	NA	NA	NA	NA	NA	NA	NA	NA	NA	NA	NA	6.076	52.5	26	28.1	29	44	33	12.9	12.4	11.5	26.3	2	0	2	0	44	24	3	42	15
NA	AT2G22670	auxin.signal.transduction	SALK_202296C	1	promoter	1+2	IAA	fruit	2	2	F	1	100	NA	NA	3	289.0786	NA	NA	NA	NA	NA	NA	NA	NA	NA	NA	NA	NA	3.55	32.7	25	21	28	44	29	13	13	10.6	22.6	1	0	1	0	44	22	3	41	16
NA	AT1G12820	auxin.signal.transduction	SALK_068787C	1	exon	1+2	promix	fruit	2	2	F	2	101	NA	NA	2	NA	NA	NA	NA	NA	NA	NA	NA	NA	NA	NA	NA	NA	NA	177.8	24	53.4	27	44	95	7.9	12.5	10.4	34.7	2	1	2	1	44	22	3	42	17
NA	AT1G23080	auxin.transport	SALK_048791C	3	exon	>2	promix	fruit	2	2	H	5	116	NA	NA	2	NA	NA	NA	NA	NA	NA	NA	NA	NA	NA	NA	NA	NA	NA	153.2	26	59.5	28	44	68	13.8	15.4	10.8	34.9	2	0	2	0	44	24	2	42	16
NA	NA	NA	CS22658	NA	NA	NA	promix	fruit	2	2	K	4	133	NA	NA	2	NA	NA	NA	NA	NA	NA	NA	NA	NA	NA	NA	NA	NA	NA	201.6	26	62.8	28	44	97	9.5	15.6	12.3	34.1	2	2	2	2	44	24	2	42	16
NA	AT1G23080	auxin.transport	SALK_048791C	3	exon	>2	control	fruit	3	3	A	5	143	NA	NA	2	305.3472	NA	NA	NA	NA	NA	NA	NA	NA	NA	NA	NA	NA	3.234	39	22	15.8	27	44	36	10.5	12.6	9.7	22.6	2	1	2	1	44	20	5	42	17
NA	AT1G80390	auxin.signal.transduction	SALK_150265C	0	no.info	0	control	fruit	3	3	C	3	153	NA	NA	3	374.328	NA	NA	NA	NA	NA	NA	NA	NA	NA	NA	NA	NA	3.777	33	23	19.1	27	44	27	12.2	12.5	10.2	24.1	1	0	1	0	44	20	4	41	17
NA	AT1G15580	auxin.signal.transduction	SALK_112553C	2	exon	1+2	control	fruit	3	3	D	2	158	NA	NA	3	173.7465	NA	NA	NA	NA	NA	NA	NA	NA	NA	NA	NA	NA	1.833	24.2	22	17.1	26	44	30	9.1	9.6	9.5	21.4	1	2	1	2	44	19	4	41	18
NA	NA	NA	CS70000	NA	NA	NA	promix	fruit	8	3	F	2	170	NA	NA	2	NA	NA	NA	NA	NA	NA	NA	NA	NA	NA	NA	NA	NA	NA	242.3	26	82.4	29	44	88	16.1	13.7	11.2	37	2	0	2	0	44	24	3	42	15
NA	AT5G15100	auxin.transport	SALK_204263C	0	intron	0	control	fruit	3	3	G	2	176	NA	NA	2	413.0255	NA	NA	NA	NA	NA	NA	NA	NA	NA	NA	NA	NA	3.687	41.5	22	24.2	27	44	42	11	11.3	7.6	27	2	1	2	1	44	20	5	42	17
NA	AT1G23080	auxin.transport	SALK_048791C	3	exon	>2	IAA	fruit	3	3	H	1	181	NA	NA	3	570.4109	NA	NA	NA	NA	NA	NA	NA	NA	NA	NA	NA	NA	6.514	53.2	26	26.3	29	44	31	12.2	13.1	10.8	27.8	1	0	1	0	44	23	3	41	15
NA	AT2G21050	auxin.transport	SALK_208379C	1	exon	1+2	control	fruit	3	3	I	3	189	NA	NA	2	200.0658	NA	NA	NA	NA	NA	NA	NA	NA	NA	NA	NA	NA	1.809	31.8	22	18.5	26	44	35	6.4	11	10.4	18.6	1	2	1	2	44	20	4	42	18
NA	NA	NA	CS22617	NA	NA	NA	control	fruit	3	3	J	4	196	NA	NA	2	218.399	NA	NA	NA	NA	NA	NA	NA	NA	NA	NA	NA	NA	2.842	29	22	17.6	26	44	24	12.4	13.6	6.4	22.2	2	0	2	0	44	20	4	42	18
NA	AT1G23080	auxin.transport	SALK_048791C	3	exon	>2	IAA	fruit	4	4	A	3	210	NA	NA	3	538.9762	NA	NA	NA	NA	NA	NA	NA	NA	NA	NA	NA	NA	4.394	51.2	26	30	29	44	32	13.4	12.2	11.5	26.2	1	0	1	0	44	23	3	41	15
NA	NA	NA	CS22658	NA	NA	NA	IAA	fruit	4	4	C	1	220	NA	NA	2	275.2999	NA	NA	NA	NA	NA	NA	NA	NA	NA	NA	NA	NA	2.729	25.5	26	22.6	29	44	21	12.5	11.7	10.2	21	2	0	2	0	44	24	3	42	15
NA	AT5G60450	auxin.signal.transduction	SALK_070506C	3	exon	>2	IAA	fruit	4	4	D	5	230	NA	NA	3	197.8897	NA	NA	NA	NA	NA	NA	NA	NA	NA	NA	NA	NA	2.548	20.1	26	17.6	28	44	13	11.6	11.5	9.6	14.3	1	0	1	0	44	23	2	41	16
NA	AT1G15580	auxin.signal.transduction	SALK_112553C	2	exon	1+2	promix	fruit	4	4	D	6	231	NA	NA	2	NA	NA	NA	NA	NA	NA	NA	NA	NA	NA	NA	NA	NA	NA	129	26	56	28	44	60	14.9	12.6	9.4	30.9	2	0	2	0	44	24	2	42	16
NA	AT5G60450	auxin.signal.transduction	SALK_070506C	3	exon	>2	promix	fruit	4	4	E	3	234	NA	NA	3	NA	NA	NA	NA	NA	NA	NA	NA	NA	NA	NA	NA	NA	NA	95.9	24	40.2	28	44	38	14.3	13.4	9.6	26.4	1	0	1	0	44	21	4	41	16
NA	AT2G21050	auxin.transport	SALK_208379C	1	exon	1+2	promix	fruit	4	4	F	5	242	NA	NA	2	NA	NA	NA	NA	NA	NA	NA	NA	NA	NA	NA	NA	NA	NA	126.9	24	35.5	28	44	73	12.2	13.8	11.6	28.8	2	1	2	1	44	22	4	42	16
NA	AT1G80390	auxin.signal.transduction	SALK_150265C	0	no.info	0	IAA	fruit	4	4	G	4	247	NA	NA	2	406.3439	NA	NA	NA	NA	NA	NA	NA	NA	NA	NA	NA	NA	3.96	32.7	26	21.8	29	44	24	12.4	11.4	9.6	21.5	1	0	1	0	44	24	3	42	15
NA	AT5G15100	auxin.transport	SALK_204263C	0	intron	0	control	fruit	4	4	H	4	253	NA	NA	3	433.4697	NA	NA	NA	NA	NA	NA	NA	NA	NA	NA	NA	NA	4.615	46.5	25	27.2	28	44	29	12.7	13.1	11.1	28.7	1	0	1	0	44	22	3	41	16
NA	NA	NA	CS70000	NA	NA	NA	promix	fruit	10	4	J	5	266	NA	NA	2	NA	NA	NA	NA	NA	NA	NA	NA	NA	NA	NA	NA	NA	NA	187.2	27	67.6	28	44	85	15.1	13.7	11.2	35.8	2	1	2	1	44	25	1	42	16
NA	NA	NA	CS22617	NA	NA	NA	control	fruit	4	4	J	6	267	NA	NA	2	81.0889	NA	NA	NA	NA	NA	NA	NA	NA	NA	NA	NA	NA	2.133	25.1	24	17.9	28	44	17	14	13.4	10.4	18.4	0	0	0	0	44	22	4	42	16
NA	AT4G02980	auxin.signal.transduction	SALK_208329C	4	promoter	>2	control	fruit	4	4	K	4	271	NA	NA	3	193.4078	NA	NA	NA	NA	NA	NA	NA	NA	NA	NA	NA	NA	2.812	26	24	16.1	28	44	24	11.4	11.3	10.6	21.1	1	0	1	0	44	21	4	41	16
NA	NA	NA	CS70000	NA	NA	NA	control	fruit	13	5	A	6	282	NA	NA	3	204.9983	NA	NA	NA	NA	NA	NA	NA	NA	NA	NA	NA	NA	2.217	41	22	22.4	26	44	37	8.2	10.9	10.3	24.3	2	0	2	0	44	19	4	41	18
NA	AT1G35540	auxin.signal.transduction	SALK_049581C	0	exon	0	control	fruit	5	5	I	3	327	NA	NA	3	70.3994	NA	NA	NA	NA	NA	NA	NA	NA	NA	NA	NA	NA	1.114	25.9	24	19.7	29	44	17	10.1	10.8	8.8	22.3	0	0	0	0	44	21	5	41	15
NA	AT1G12820	auxin.signal.transduction	SALK_068787C	1	exon	1+2	promix	fruit	5	5	J	1	331	NA	NA	2	NA	NA	NA	NA	NA	NA	NA	NA	NA	NA	NA	NA	NA	NA	175.9	26	55.3	29	44	86	10.1	14.3	11.4	32	2	1	2	1	44	24	3	42	15
NA	AT4G02980	auxin.signal.transduction	SALK_208329C	4	promoter	>2	control	fruit	6	6	B	3	354	NA	NA	3	474.5068	NA	NA	NA	NA	NA	NA	NA	NA	NA	NA	NA	NA	4.511	57.6	23	17.5	28	44	43	10	12.1	10.9	22.5	2	1	2	1	44	20	5	41	16
NA	NA	NA	CS22617	NA	NA	NA	control	fruit	6	6	E	5	374	NA	NA	2	68.6745	NA	NA	NA	NA	NA	NA	NA	NA	NA	NA	NA	NA	1.613	21.5	23	16.2	27	44	13	8.5	11.1	11	17.4	0	0	0	0	44	21	4	42	17
NA	AT1G23080	auxin.transport	SALK_048791C	3	exon	>2	promix	fruit	6	6	F	2	377	NA	NA	2	NA	NA	NA	NA	NA	NA	NA	NA	NA	NA	NA	NA	NA	NA	113.8	26	53.3	29	44	55	14.3	13.2	10.4	29.3	2	0	2	0	44	24	3	42	15
NA	AT2G20610	auxin.synthesis.metabolism	SALK_113460C	1	intron	1+2	promix	fruit	6	6	F	3	378	NA	NA	3	NA	NA	NA	NA	NA	NA	NA	NA	NA	NA	NA	NA	NA	NA	159.8	26	60.8	29	44	65	13.7	14.4	11.7	33.2	2	0	2	0	44	23	3	41	15
NA	AT1G35540	auxin.signal.transduction	SALK_049581C	0	exon	0	promix	fruit	6	6	H	1	388	NA	NA	2	NA	NA	NA	NA	NA	NA	NA	NA	NA	NA	NA	NA	NA	NA	191.3	26	60.1	28	44	79	11.4	13.4	10.8	32.5	3	0	3	0	44	24	2	42	16
NA	AT5G60450	auxin.signal.transduction	SALK_070506C	3	exon	>2	IAA	fruit	6	6	I	5	398	NA	NA	2	170.9221	NA	NA	NA	NA	NA	NA	NA	NA	NA	NA	NA	NA	2.236	22.6	26	20.3	29	44	19	11.2	11.1	10.5	18.7	1	0	1	0	44	24	3	42	15
NA	AT1G12820	auxin.signal.transduction	SALK_068787C	1	exon	1+2	promix	fruit	6	6	J	5	404	NA	NA	2	NA	NA	NA	NA	NA	NA	NA	NA	NA	NA	NA	NA	NA	NA	223.9	26	76.4	27	44	102	5	13.7	10.9	33.2	2	1	2	1	44	24	1	42	17
NA	AT4G02980	auxin.signal.transduction	SALK_208329C	4	promoter	>2	promix	fruit	6	6	L	3	414	NA	NA	3	NA	NA	NA	NA	NA	NA	NA	NA	NA	NA	NA	NA	NA	NA	136.2	26	56.1	28	44	63	11.6	13.7	11.2	30.2	1	1	1	1	44	23	2	41	16
NA	NA	NA	CS22617	NA	NA	NA	control	fruit	1	1	D	5	23	NA	NA	3	190.1437	NA	NA	NA	NA	NA	NA	NA	NA	NA	NA	NA	NA	3.282	39.4	24	16.4	28	45	34	13.5	13.9	11.6	27	2	0	2	0	45	21	4	42	17
NA	AT2G22670	auxin.signal.transduction	SALK_202296C	1	promoter	1+2	control	fruit	1	1	E	2	26	NA	NA	4	393.5984	NA	NA	NA	NA	NA	NA	NA	NA	NA	NA	NA	NA	3.971	55.4	25	27.3	29	45	38	13.5	13.7	11.2	28.7	1	0	1	0	45	21	4	41	16
NA	AT1G80390	auxin.signal.transduction	SALK_150265C	0	no.info	0	promix	fruit	1	1	E	6	30	NA	NA	2	NA	NA	NA	NA	NA	NA	NA	NA	NA	NA	NA	NA	NA	NA	190.8	26	50.1	30	45	89	12.9	14.3	8.9	33	2	1	2	1	45	24	4	43	15
NA	NA	NA	CS22596	NA	NA	NA	control	fruit	1	1	K	6	66	NA	NA	3	143.7533	NA	NA	NA	NA	NA	NA	NA	NA	NA	NA	NA	NA	3.394	33.7	29	19.6	29	45	23	11.1	11.9	9.9	18.4	0	0	0	0	45	26	0	42	16
NA	AT1G35540	auxin.signal.transduction	SALK_049581C	0	exon	0	promix	fruit	2	2	A	5	74	NA	NA	2	NA	NA	NA	NA	NA	NA	NA	NA	NA	NA	NA	NA	NA	NA	182.8	27	62.7	30	45	71	14.6	15.9	12.1	35.2	2	0	2	0	45	25	3	43	15
NA	NA	NA	CS22636	NA	NA	NA	promix	fruit	2	2	C	4	85	NA	NA	2	NA	NA	NA	NA	NA	NA	NA	NA	NA	NA	NA	NA	NA	NA	84.7	23	35.9	28	45	55	11.8	12.9	10.3	33.2	2	0	2	0	45	21	5	43	17
NA	AT1G80390	auxin.signal.transduction	SALK_150265C	0	no.info	0	promix	fruit	2	2	C	6	87	NA	NA	2	NA	NA	NA	NA	NA	NA	NA	NA	NA	NA	NA	NA	NA	NA	218.7	27	74.3	29	45	95	11.8	15.1	11.1	34.5	1	2	1	2	45	25	2	43	16
NA	AT1G15580	auxin.signal.transduction	SALK_112553C	2	exon	1+2	promix	fruit	2	2	F	3	102	NA	NA	2	NA	NA	NA	NA	NA	NA	NA	NA	NA	NA	NA	NA	NA	NA	162.6	27	62.3	30	45	76	16	13.8	9	32	2	1	2	1	45	25	3	43	15
NA	AT1G80390	auxin.signal.transduction	SALK_150265C	0	no.info	0	control	fruit	2	2	G	1	106	NA	NA	3	65.5817	NA	NA	NA	NA	NA	NA	NA	NA	NA	NA	NA	NA	0.913	20.1	24	19.4	28	45	22	7.9	11.2	11	21.1	1	0	1	0	45	21	4	42	17
NA	AT1G34410	auxin.signal.transduction	SALK_020702C	0	exon	0	IAA	fruit	2	2	H	4	115	NA	NA	2	296.7967	NA	NA	NA	NA	NA	NA	NA	NA	NA	NA	NA	NA	4.832	43.9	26	15.5	29	45	29	12.9	14.1	12.5	27.7	1	0	1	0	45	24	3	43	16
NA	NA	NA	CS70000	NA	NA	NA	IAA	fruit	6	2	I	6	123	NA	NA	3	295.9819	NA	NA	NA	NA	NA	NA	NA	NA	NA	NA	NA	NA	5.704	45	27	22.4	30	45	35	13.1	13.2	11.4	27.3	1	0	1	0	45	24	3	42	15
NA	AT2G21050	auxin.transport	SALK_208379C	1	exon	1+2	promix	fruit	2	2	J	2	125	NA	NA	2	NA	NA	NA	NA	NA	NA	NA	NA	NA	NA	NA	NA	NA	NA	136.8	27	61.2	30	45	62	14.3	13.1	11.3	32.2	2	0	2	0	45	25	3	43	15
NA	AT2G20610	auxin.synthesis.metabolism	SALK_113460C	1	intron	1+2	control	fruit	2	2	J	3	126	NA	NA	2	79.0421	NA	NA	NA	NA	NA	NA	NA	NA	NA	NA	NA	NA	0.761	23.6	20	13.5	26	45	29	3.6	10.3	10.1	18.5	2	0	2	0	45	18	6	43	19
NA	NA	NA	CS70000	NA	NA	NA	promix	fruit	6	2	K	3	132	NA	NA	3	NA	NA	NA	NA	NA	NA	NA	NA	NA	NA	NA	NA	NA	NA	218	27	75.2	30	45	85	10.1	15.3	12.2	37	2	0	3	0	45	24	3	42	15
NA	AT5G15100	auxin.transport	SALK_204263C	0	intron	0	promix	fruit	3	3	A	3	141	NA	NA	3	NA	NA	NA	NA	NA	NA	NA	NA	NA	NA	NA	NA	NA	NA	198.2	29	73.2	32	45	90	13.5	14.6	13.1	32	2	1	2	1	45	26	3	42	13
NA	AT1G12820	auxin.signal.transduction	SALK_068787C	1	exon	1+2	promix	fruit	3	3	E	4	166	NA	NA	2	NA	NA	NA	NA	NA	NA	NA	NA	NA	NA	NA	NA	NA	NA	125.7	28	62.8	29	45	60	9.3	15.3	11.3	37	2	0	2	0	45	26	1	43	16
NA	AT1G80390	auxin.signal.transduction	SALK_150265C	0	no.info	0	IAA	fruit	3	3	F	4	172	NA	NA	2	561.9184	NA	NA	NA	NA	NA	NA	NA	NA	NA	NA	NA	NA	6.114	42.9	25	22.8	28	45	33	11.8	12.2	10.8	25.9	1	1	1	1	45	23	3	43	17
NA	AT2G20610	auxin.synthesis.metabolism	SALK_113460C	1	intron	1+2	IAA	fruit	3	3	G	1	175	NA	NA	2	393.303	NA	NA	NA	NA	NA	NA	NA	NA	NA	NA	NA	NA	5.08	35.1	26	19.2	30	45	28	10.9	12.1	11.5	24.4	2	0	2	0	45	24	4	43	15
NA	AT1G15580	auxin.signal.transduction	SALK_112553C	2	exon	1+2	IAA	fruit	3	3	J	3	195	NA	NA	3	663.0485	NA	NA	NA	NA	NA	NA	NA	NA	NA	NA	NA	NA	6.604	60	27	28.4	30	45	29	12.9	14	12	28.5	2	0	2	0	45	24	3	42	15
NA	AT4G02980	auxin.signal.transduction	SALK_208329C	4	promoter	>2	promix	fruit	3	3	K	2	200	NA	NA	3	NA	NA	NA	NA	NA	NA	NA	NA	NA	NA	NA	NA	NA	NA	143.1	27	63.4	30	45	64	15.2	13.7	11.4	31	2	0	2	0	45	24	3	42	15
NA	AT5G57420	auxin.signal.transduction	SALK_134724C	0	promoter	0	IAA	fruit	4	4	A	5	212	NA	NA	2	246.0993	NA	NA	NA	NA	NA	NA	NA	NA	NA	NA	NA	NA	3.556	30.4	27	19.9	30	45	19	11.7	11.8	11.1	16.5	1	0	1	0	45	25	3	43	15
NA	NA	NA	CS22596	NA	NA	NA	promix	fruit	4	4	B	6	219	NA	NA	2	NA	NA	NA	NA	NA	NA	NA	NA	NA	NA	NA	NA	NA	NA	75.9	33	40.8	36	NA	29	12.4	12	10.9	18.4	0	0	0	0	45	31	3	NA	NA
NA	AT2G46530	auxin.signal.transduction	SALK_063778C	4	exon	>2	promix	fruit	4	4	C	6	225	NA	NA	3	NA	NA	NA	NA	NA	NA	NA	NA	NA	NA	NA	NA	NA	NA	125	NA	57.3	30	45	53	14.7	13.2	9.4	28	2	0	2	0	45	NA	NA	42	15
NA	AT1G12820	auxin.signal.transduction	SALK_068787C	1	exon	1+2	promix	fruit	4	4	H	1	250	NA	NA	2	NA	NA	NA	NA	NA	NA	NA	NA	NA	NA	NA	NA	NA	NA	129.9	27	57.2	29	45	60	12.8	13.9	11.5	29	2	0	2	0	45	25	2	43	16
NA	AT2G46530	auxin.signal.transduction	SALK_063778C	4	exon	>2	IAA	fruit	4	4	K	6	273	NA	NA	3	235.6703	NA	NA	NA	NA	NA	NA	NA	NA	NA	NA	NA	NA	2.242	29.3	26	19.4	30	45	17	12.5	12.1	9.1	20.1	0	0	0	0	45	23	4	42	15
NA	AT2G22670	auxin.signal.transduction	SALK_202296C	1	promoter	1+2	promix	fruit	5	5	C	4	292	NA	NA	2	NA	NA	NA	NA	NA	NA	NA	NA	NA	NA	NA	NA	NA	NA	160.1	27	53.5	29	45	59	10.9	15.1	11.8	33.5	2	0	2	0	45	25	2	43	16
NA	AT1G59750	auxin.signal.transduction	SALK_079046C	2	exon	1+2	IAA	fruit	5	5	G	3	315	NA	NA	3	422.258	NA	NA	NA	NA	NA	NA	NA	NA	NA	NA	NA	NA	4.22	44.5	27	20.6	30	45	25	11.7	13	12.4	25	1	0	1	0	45	24	3	42	15
NA	AT1G23080	auxin.transport	SALK_048791C	3	exon	>2	promix	fruit	5	5	G	4	316	NA	NA	2	NA	NA	NA	NA	NA	NA	NA	NA	NA	NA	NA	NA	NA	NA	211.8	26	62.3	29	45	72	14.7	12.9	11.3	33.8	2	1	2	1	45	24	3	43	16
NA	AT1G12820	auxin.signal.transduction	SALK_068787C	1	exon	1+2	IAA	fruit	5	5	I	2	326	NA	NA	2	297.3974	NA	NA	NA	NA	NA	NA	NA	NA	NA	NA	NA	NA	3.872	30.6	27	19.7	30	45	20	11.9	12.2	11.2	21.5	1	0	1	0	45	25	3	43	15
NA	AT2G20610	auxin.synthesis.metabolism	SALK_113460C	1	intron	1+2	promix	fruit	5	5	J	3	333	NA	NA	2	NA	NA	NA	NA	NA	NA	NA	NA	NA	NA	NA	NA	NA	NA	233.6	26	65	29	45	86	15.9	13.9	12.3	35.3	2	0	2	0	45	24	3	43	16
NA	NA	NA	CS70000	NA	NA	NA	promix	fruit	15	5	J	4	334	NA	NA	3	NA	NA	NA	NA	NA	NA	NA	NA	NA	NA	NA	NA	NA	NA	161.9	27	62.7	29	45	76	7.4	14.5	10.8	32	2	1	2	1	45	24	2	42	16
NA	AT1G80390	auxin.signal.transduction	SALK_150265C	0	no.info	0	promix	fruit	5	5	K	5	341	NA	NA	2	NA	NA	NA	NA	NA	NA	NA	NA	NA	NA	NA	NA	NA	NA	218.8	27	64.9	31	45	79	13.4	13.9	11.6	31	3	0	3	0	45	25	4	43	14
NA	NA	NA	CS22617	NA	NA	NA	IAA	fruit	5	5	L	2	344	NA	NA	2	74.4343	NA	NA	NA	NA	NA	NA	NA	NA	NA	NA	NA	NA	1.363	13.9	27	13.6	29	45	12	8.4	11	8.4	10.6	0	0	0	0	45	25	2	43	16
NA	NA	NA	CS70000	NA	NA	NA	promix	fruit	16	6	A	1	346	NA	NA	3	NA	NA	NA	NA	NA	NA	NA	NA	NA	NA	NA	NA	NA	NA	169.3	27	50.1	31	45	71	15.2	13.8	11.2	31.1	3	0	3	0	45	24	4	42	14
NA	AT1G80390	auxin.signal.transduction	SALK_150265C	0	no.info	0	IAA	fruit	6	6	A	4	349	NA	NA	2	357.8547	NA	NA	NA	NA	NA	NA	NA	NA	NA	NA	NA	NA	3.974	44.3	27	23	30	45	26	12.7	13.7	11.1	26.4	2	0	2	0	45	25	3	43	15
NA	AT1G80390	auxin.signal.transduction	SALK_150265C	0	no.info	0	promix	fruit	6	6	A	6	351	NA	NA	3	NA	NA	NA	NA	NA	NA	NA	NA	NA	NA	NA	NA	NA	NA	205.7	27	57.8	30	45	93	15.5	14.3	12.2	31.5	2	1	2	1	45	24	3	42	15
NA	AT5G60450	auxin.signal.transduction	SALK_070506C	3	exon	>2	promix	fruit	6	6	C	2	359	NA	NA	2	NA	NA	NA	NA	NA	NA	NA	NA	NA	NA	NA	NA	NA	NA	126.7	27	59.9	30	45	51	9.9	13.9	10.8	27.8	2	0	2	0	45	25	3	43	15
NA	AT2G21050	auxin.transport	SALK_208379C	1	exon	1+2	control	fruit	6	6	D	2	365	NA	NA	2	186.9793	NA	NA	NA	NA	NA	NA	NA	NA	NA	NA	NA	NA	1.862	32.4	21	13.3	26	45	42	6.7	3	11.8	16.7	1	2	1	2	45	19	5	43	19
NA	AT2G46530	auxin.signal.transduction	SALK_063778C	4	exon	>2	control	fruit	6	6	D	3	366	NA	NA	2	109.365	NA	NA	NA	NA	NA	NA	NA	NA	NA	NA	NA	NA	1.228	29.8	22	16.1	27	45	31	6.3	7.4	10.9	18	2	1	3	1	45	20	5	43	18
NA	AT1G59750	auxin.signal.transduction	SALK_079046C	2	exon	1+2	control	fruit	6	6	D	5	368	NA	NA	3	420.8795	NA	NA	NA	NA	NA	NA	NA	NA	NA	NA	NA	NA	3.818	51.7	25	24.8	30	45	35	13.8	13	12	28.5	2	0	2	0	45	22	5	42	15
NA	NA	NA	CS22596	NA	NA	NA	control	fruit	6	6	G	6	387	NA	NA	3	40.5941	NA	NA	NA	NA	NA	NA	NA	NA	NA	NA	NA	NA	1.049	17.9	27	15.6	28	45	18	10.1	9.4	6.4	13	0	0	0	0	45	24	1	42	17
NA	AT5G60450	auxin.signal.transduction	SALK_070506C	3	exon	>2	control	fruit	6	6	H	6	393	NA	NA	2	36.6828	NA	NA	NA	NA	NA	NA	NA	NA	NA	NA	NA	NA	0.607	16.9	24	19.9	28	45	11	8.9	8.6	9	14.9	0	0	0	0	45	22	4	43	17
NA	AT5G57420	auxin.signal.transduction	SALK_134724C	0	promoter	0	IAA	fruit	6	6	L	2	413	NA	NA	2	116.674	NA	NA	NA	NA	NA	NA	NA	NA	NA	NA	NA	NA	1.003	20.3	26	25.8	30	45	15	7.5	10.7	9.1	12.2	1	0	1	0	45	24	4	43	15
NA	NA	NA	CS70000	NA	NA	NA	control	fruit	3	1	G	6	42	NA	NA	3	172.6191	NA	NA	NA	NA	NA	NA	NA	NA	NA	NA	NA	NA	1.789	31.2	24	17.6	28	46	35	8	10.3	9.8	21.6	2	0	2	0	46	21	4	43	18
NA	AT1G35540	auxin.signal.transduction	SALK_049581C	0	exon	0	IAA	fruit	1	1	I	4	52	NA	NA	2	249.3989	NA	NA	NA	NA	NA	NA	NA	NA	NA	NA	NA	NA	4.111	50.4	25	18.7	30	46	42	11.1	12.2	13.1	28.7	2	0	2	0	46	23	5	44	16
NA	AT1G35540	auxin.signal.transduction	SALK_049581C	0	exon	0	promix	fruit	1	1	J	5	59	NA	NA	2	NA	NA	NA	NA	NA	NA	NA	NA	NA	NA	NA	NA	NA	NA	113.5	28	56	31	46	56	13.7	13.1	11.6	28.7	2	0	2	0	46	26	3	44	15
NA	AT1G59750	auxin.signal.transduction	SALK_079046C	2	exon	1+2	promix	fruit	1	1	K	2	62	NA	NA	3	NA	NA	NA	NA	NA	NA	NA	NA	NA	NA	NA	NA	NA	NA	182	27	68.4	29	46	71	9	13.1	13	37.7	2	0	3	0	46	24	2	43	17
NA	AT1G34410	auxin.signal.transduction	SALK_020702C	0	exon	0	IAA	fruit	1	1	K	3	63	NA	NA	2	316.899	NA	NA	NA	NA	NA	NA	NA	NA	NA	NA	NA	NA	4.495	56.3	26	23.8	30	46	41	12.1	13	11.6	28.8	2	0	2	0	46	24	4	44	16
NA	AT1G15580	auxin.signal.transduction	SALK_112553C	2	exon	1+2	promix	fruit	1	1	L	3	69	NA	NA	3	NA	NA	NA	NA	NA	NA	NA	NA	NA	NA	NA	NA	NA	NA	103	27	46.5	30	46	53	14.5	12.9	9.9	29.5	2	0	2	0	46	24	3	43	16
NA	NA	NA	CS70000	NA	NA	NA	IAA	fruit	5	2	B	6	81	NA	NA	2	216.8498	NA	NA	NA	NA	NA	NA	NA	NA	NA	NA	NA	NA	4.809	46.1	26	22.2	30	46	39	12.4	12	10.5	26.5	2	0	2	0	46	24	4	44	16
NA	NA	NA	CS22636	NA	NA	NA	IAA	fruit	2	2	D	1	88	NA	NA	3	142.7389	NA	NA	NA	NA	NA	NA	NA	NA	NA	NA	NA	NA	2.771	31.1	26	22.5	30	46	26	11.2	11.4	9.4	23	2	0	2	0	46	23	4	43	16
NA	AT5G60450	auxin.signal.transduction	SALK_070506C	3	exon	>2	control	fruit	2	2	I	5	122	NA	NA	2	273.4883	NA	NA	NA	NA	NA	NA	NA	NA	NA	NA	NA	NA	2.608	34.2	28	25.8	31	46	26	12.3	12.9	10.9	25.6	2	0	2	0	46	26	3	44	15
NA	AT1G35540	auxin.signal.transduction	SALK_049581C	0	exon	0	IAA	fruit	2	2	K	1	130	NA	NA	3	309.2429	NA	NA	NA	NA	NA	NA	NA	NA	NA	NA	NA	NA	4.667	41.1	27	21.6	31	46	31	12.5	12.7	8.9	25.4	2	0	2	0	46	24	4	43	15
NA	AT2G46530	auxin.signal.transduction	SALK_063778C	4	exon	>2	control	fruit	3	3	A	1	139	NA	NA	2	298.0802	NA	NA	NA	NA	NA	NA	NA	NA	NA	NA	NA	NA	3.081	49.7	24	23.4	29	46	39	11.5	12.4	9.5	24.4	2	0	2	0	46	22	5	44	17
NA	AT2G22670	auxin.signal.transduction	SALK_202296C	1	promoter	1+2	promix	fruit	3	3	E	2	164	NA	NA	2	NA	NA	NA	NA	NA	NA	NA	NA	NA	NA	NA	NA	NA	NA	211.2	27	82.1	30	46	80	12.8	13.6	12.4	35.5	2	0	2	0	46	25	3	44	16
NA	NA	NA	CS22617	NA	NA	NA	IAA	fruit	3	3	G	3	177	NA	NA	2	464.0484	NA	NA	NA	NA	NA	NA	NA	NA	NA	NA	NA	NA	6.386	32.4	30	25.5	33	46	24	9.1	12.9	10.6	21.3	3	0	3	0	46	28	3	44	13
NA	AT2G46530	auxin.signal.transduction	SALK_063778C	4	exon	>2	IAA	fruit	3	3	G	6	180	NA	NA	2	108.9816	NA	NA	NA	NA	NA	NA	NA	NA	NA	NA	NA	NA	2.424	26.7	24	26	27	46	24	11.2	12.5	9	16	1	1	1	1	46	22	3	44	19
NA	AT1G34410	auxin.signal.transduction	SALK_020702C	0	exon	0	control	fruit	3	3	H	6	186	NA	NA	2	178.5532	NA	NA	NA	NA	NA	NA	NA	NA	NA	NA	NA	NA	1.326	27.5	22	14.1	28	46	53	8.1	10	9.1	17.5	2	1	2	1	46	20	6	44	18
NA	NA	NA	CS22658	NA	NA	NA	control	fruit	3	3	K	6	204	NA	NA	2	192.6474	NA	NA	NA	NA	NA	NA	NA	NA	NA	NA	NA	NA	1.236	20.2	25	13.8	29	46	26	8.5	10.5	8.1	18.3	1	1	1	1	46	23	4	44	17
NA	AT1G23080	auxin.transport	SALK_048791C	3	exon	>2	promix	fruit	4	4	A	2	209	NA	NA	2	NA	NA	NA	NA	NA	NA	NA	NA	NA	NA	NA	NA	NA	NA	99.1	NA	50.7	30	46	48	14.7	13.4	10.4	28.3	2	0	2	0	46	NA	NA	44	16
NA	AT4G02980	auxin.signal.transduction	SALK_208329C	4	promoter	>2	IAA	fruit	4	4	A	4	211	NA	NA	3	NA	NA	NA	NA	NA	NA	NA	NA	NA	NA	NA	NA	NA	NA	37.3	34	29.2	38	NA	21	13.2	12.3	8.8	18.2	2	0	2	0	46	31	4	NA	NA
NA	AT5G15100	auxin.transport	SALK_204263C	0	intron	0	promix	fruit	4	4	B	1	214	NA	NA	3	NA	NA	NA	NA	NA	NA	NA	NA	NA	NA	NA	NA	NA	NA	54.4	27	37.6	30	46	24	14.3	12.5	10	26.7	0	0	0	0	46	24	3	43	16
NA	AT1G12820	auxin.signal.transduction	SALK_068787C	1	exon	1+2	control	fruit	4	4	B	3	216	NA	NA	2	92.0901	NA	NA	NA	NA	NA	NA	NA	NA	NA	NA	NA	NA	0.934	24	20	13.5	25	46	47	5.1	7.5	10.9	16.8	2	2	2	2	46	18	5	44	21
NA	NA	NA	CS22636	NA	NA	NA	promix	fruit	4	4	F	1	238	NA	NA	2	NA	NA	NA	NA	NA	NA	NA	NA	NA	NA	NA	NA	NA	NA	85.5	26	40.4	30	46	42	9.8	13.3	11.3	33.5	1	0	1	0	46	24	4	44	16
NA	AT1G59750	auxin.signal.transduction	SALK_079046C	2	exon	1+2	control	fruit	4	4	F	3	240	NA	NA	4	160.0722	NA	NA	NA	NA	NA	NA	NA	NA	NA	NA	NA	NA	1.748	28.4	27	21.8	30	46	28	10.6	11	11.1	23.7	2	0	2	0	46	23	3	42	16
NA	AT4G02980	auxin.signal.transduction	SALK_208329C	4	promoter	>2	promix	fruit	4	4	G	1	244	NA	NA	3	NA	NA	NA	NA	NA	NA	NA	NA	NA	NA	NA	NA	NA	NA	61.6	27	37.1	31	46	38	12.3	12.3	10.2	25.4	2	0	2	0	46	24	4	43	15
NA	AT1G15580	auxin.signal.transduction	SALK_112553C	2	exon	1+2	IAA	fruit	4	4	I	1	256	NA	NA	2	434.7993	NA	NA	NA	NA	NA	NA	NA	NA	NA	NA	NA	NA	3.58	26.3	NA	27	31	46	23	11	10.9	8.9	19.4	3	0	3	0	46	NA	NA	44	15
NA	AT2G20610	auxin.synthesis.metabolism	SALK_113460C	1	intron	1+2	promix	fruit	4	4	K	2	269	NA	NA	2	NA	NA	NA	NA	NA	NA	NA	NA	NA	NA	NA	NA	NA	NA	102.4	27	47.2	30	46	54	14.2	13	11.1	28.2	2	0	2	0	46	25	3	44	16
NA	NA	NA	CS70000	NA	NA	NA	control	fruit	12	4	L	2	275	NA	NA	3	316.2845	NA	NA	NA	NA	NA	NA	NA	NA	NA	NA	NA	NA	2.947	45.1	27	30	30	46	31	9.8	12.6	9.9	24.5	2	0	2	0	46	24	3	43	16
NA	NA	NA	CS22617	NA	NA	NA	promix	fruit	5	5	C	3	291	NA	NA	2	NA	NA	NA	NA	NA	NA	NA	NA	NA	NA	NA	NA	NA	NA	162.4	24	56.2	29	46	90	12.6	13.6	10	29	4	1	4	1	46	22	5	44	17
NA	AT2G46530	auxin.signal.transduction	SALK_063778C	4	exon	>2	promix	fruit	5	5	C	6	294	NA	NA	3	NA	NA	NA	NA	NA	NA	NA	NA	NA	NA	NA	NA	NA	NA	129.7	28	52.5	31	46	58	14.6	12.8	10.7	29.4	2	0	2	0	46	25	3	43	15
NA	AT1G34410	auxin.signal.transduction	SALK_020702C	0	exon	0	control	fruit	5	5	D	5	299	NA	NA	3	205.4801	NA	NA	NA	NA	NA	NA	NA	NA	NA	NA	NA	NA	1.562	22.7	26	18.3	30	46	27	8.9	11.1	11.7	20.8	3	0	3	0	46	23	4	43	16
NA	AT1G15580	auxin.signal.transduction	SALK_112553C	2	exon	1+2	promix	fruit	5	5	F	3	309	NA	NA	2	NA	NA	NA	NA	NA	NA	NA	NA	NA	NA	NA	NA	NA	NA	135.7	27	60.2	30	46	59	10.9	12.9	11.2	29	2	0	2	0	46	25	3	44	16
NA	AT2G21050	auxin.transport	SALK_208379C	1	exon	1+2	IAA	fruit	5	5	H	5	323	NA	NA	3	460.3655	NA	NA	NA	NA	NA	NA	NA	NA	NA	NA	NA	NA	4.632	35.7	27	18.1	31	46	30	11.8	11.8	9.8	24	2	0	2	0	46	24	4	43	15
NA	AT5G15100	auxin.transport	SALK_204263C	0	intron	0	IAA	fruit	6	6	C	6	363	NA	NA	3	221.7354	NA	NA	NA	NA	NA	NA	NA	NA	NA	NA	NA	NA	2.432	32.3	27	22.6	31	46	27	12.4	12.4	11.1	25.5	2	0	2	0	46	24	4	43	15
NA	AT1G35540	auxin.signal.transduction	SALK_049581C	0	exon	0	IAA	fruit	6	6	E	4	373	NA	NA	2	419.1357	NA	NA	NA	NA	NA	NA	NA	NA	NA	NA	NA	NA	4.73	43.7	27	27.6	30	46	31	12.4	13.1	11.5	26.3	2	0	2	0	46	25	3	44	16
NA	NA	NA	CS70000	NA	NA	NA	control	fruit	18	6	H	2	389	NA	NA	3	307.1759	NA	NA	NA	NA	NA	NA	NA	NA	NA	NA	NA	NA	2.03	48.6	27	24.3	31	46	41	10.8	11.2	10	24.2	4	0	4	0	46	24	4	43	15
NA	AT5G15100	auxin.transport	SALK_204263C	0	intron	0	control	fruit	1	1	D	1	19	NA	NA	3	290.3069	NA	NA	NA	NA	NA	NA	NA	NA	NA	NA	NA	NA	2.284	39.8	27	22.6	30	47	45	10.9	12	6.5	25	2	1	2	1	47	24	3	44	17
NA	AT4G02980	auxin.signal.transduction	SALK_208329C	4	promoter	>2	control	fruit	1	1	D	2	20	NA	NA	3	453.0874	NA	NA	NA	NA	NA	NA	NA	NA	NA	NA	NA	NA	5.705	62.4	28	29.7	31	47	49	12.4	13.8	9.4	26.8	2	0	2	0	47	25	3	44	16
NA	NA	NA	CS70000	NA	NA	NA	control	fruit	1	1	D	4	22	NA	NA	3	409.3056	NA	NA	NA	NA	NA	NA	NA	NA	NA	NA	NA	NA	5.142	57.7	26	24.9	30	47	40	13.3	13.3	10.6	29.1	3	0	3	0	47	23	4	44	17
NA	AT1G80390	auxin.signal.transduction	SALK_150265C	0	no.info	0	control	fruit	1	1	E	3	27	NA	NA	3	327.3775	NA	NA	NA	NA	NA	NA	NA	NA	NA	NA	NA	NA	3.265	45.2	26	19.3	32	47	41	11.9	11.7	10.7	26.7	2	0	2	0	47	23	6	44	15
NA	AT4G02980	auxin.signal.transduction	SALK_208329C	4	promoter	>2	IAA	fruit	1	1	E	4	28	NA	NA	3	530.8638	NA	NA	NA	NA	NA	NA	NA	NA	NA	NA	NA	NA	6.464	55	27	28.9	31	47	38	11.9	13.2	11.1	28.3	2	0	2	0	47	24	4	44	16
NA	AT2G22670	auxin.signal.transduction	SALK_202296C	1	promoter	1+2	IAA	fruit	1	1	F	6	36	NA	NA	3	556.0102	NA	NA	NA	NA	NA	NA	NA	NA	NA	NA	NA	NA	5.272	44.9	26	19.5	32	47	35	12.4	14.1	10.9	26.8	2	0	2	0	47	23	6	44	15
NA	AT2G21050	auxin.transport	SALK_208379C	1	exon	1+2	IAA	fruit	1	1	G	1	37	NA	NA	2	501.7838	NA	NA	NA	NA	NA	NA	NA	NA	NA	NA	NA	NA	6.966	61.8	27	30.4	31	47	42	12.6	13.1	11.5	29.2	2	0	2	0	47	25	4	45	16
NA	NA	NA	CS70000	NA	NA	NA	promix	fruit	2	1	H	3	45	NA	NA	3	NA	NA	NA	NA	NA	NA	NA	NA	NA	NA	NA	NA	NA	NA	231.1	27	66.7	30	47	104	15.3	14.6	11.6	36.4	3	0	3	0	47	24	3	44	17
NA	AT5G60450	auxin.signal.transduction	SALK_070506C	3	exon	>2	promix	fruit	1	1	H	4	46	NA	NA	2	NA	NA	NA	NA	NA	NA	NA	NA	NA	NA	NA	NA	NA	NA	221.1	28	79.1	30	47	76	6.4	14.4	11.2	35.8	1	1	1	1	47	26	2	45	17
NA	AT2G46530	auxin.signal.transduction	SALK_063778C	4	exon	>2	promix	fruit	1	1	H	6	48	NA	NA	3	NA	NA	NA	NA	NA	NA	NA	NA	NA	NA	NA	NA	NA	NA	148.1	27	69.5	29	47	59	14.9	15.3	11.5	34.8	1	0	1	0	47	24	2	44	18
NA	AT5G60450	auxin.signal.transduction	SALK_070506C	3	exon	>2	IAA	fruit	1	1	I	2	50	NA	NA	3	391.9175	NA	NA	NA	NA	NA	NA	NA	NA	NA	NA	NA	NA	4.776	43.7	27	21.4	32	47	35	12.4	12.5	8.2	28.4	2	0	2	0	47	24	5	44	15
NA	NA	NA	CS70000	NA	NA	NA	promix	fruit	4	2	A	1	70	NA	NA	2	NA	NA	NA	NA	NA	NA	NA	NA	NA	NA	NA	NA	NA	NA	186.8	27	54.9	30	47	93	10.9	14	12.4	33.8	2	1	2	2	47	25	3	45	17
NA	AT1G15580	auxin.signal.transduction	SALK_112553C	2	exon	1+2	IAA	fruit	2	2	C	2	83	NA	NA	2	539.0377	NA	NA	NA	NA	NA	NA	NA	NA	NA	NA	NA	NA	6.236	54.1	27	27.4	31	47	38	13	12.7	11	27.5	2	0	2	0	47	25	4	45	16
NA	AT2G21050	auxin.transport	SALK_208379C	1	exon	1+2	IAA	fruit	2	2	C	5	86	NA	NA	3	312.2678	NA	NA	NA	NA	NA	NA	NA	NA	NA	NA	NA	NA	3.988	49	29	26.2	32	47	32	12.2	13.6	10.3	27.3	1	0	1	0	47	26	3	44	15
NA	NA	NA	CS70000	NA	NA	NA	control	fruit	5	2	F	6	105	NA	NA	4	176.6766	NA	NA	NA	NA	NA	NA	NA	NA	NA	NA	NA	NA	1.97	30.9	22	17.1	26	47	46	6.4	2.3	10.9	20	2	2	2	2	47	18	4	43	21
NA	AT2G46530	auxin.signal.transduction	SALK_063778C	4	exon	>2	control	fruit	2	2	I	4	121	NA	NA	2	396.6925	NA	NA	NA	NA	NA	NA	NA	NA	NA	NA	NA	NA	6.156	47.8	29	35.6	32	47	33	13.1	11.7	10.9	24.8	2	0	2	0	47	27	3	45	15
NA	AT2G46530	auxin.signal.transduction	SALK_063778C	4	exon	>2	promix	fruit	3	3	C	5	155	NA	NA	2	NA	NA	NA	NA	NA	NA	NA	NA	NA	NA	NA	NA	NA	NA	221.6	27	72.1	30	47	100	10.4	14.7	11.9	40.9	2	0	3	0	47	25	3	45	17
NA	AT4G02980	auxin.signal.transduction	SALK_208329C	4	promoter	>2	IAA	fruit	3	3	D	5	161	NA	NA	3	485.2845	NA	NA	NA	NA	NA	NA	NA	NA	NA	NA	NA	NA	4.226	58.5	27	30.6	31	47	47	13.5	14	11.5	27.8	2	0	2	0	47	24	4	44	16
NA	AT5G15100	auxin.transport	SALK_204263C	0	intron	0	IAA	fruit	3	3	E	3	165	NA	NA	2	645.684	NA	NA	NA	NA	NA	NA	NA	NA	NA	NA	NA	NA	6.108	51.6	28	27.7	30	47	41	12.7	13.4	11.1	30	2	0	2	0	47	26	2	45	17
NA	NA	NA	CS70000	NA	NA	NA	promix	fruit	9	3	I	1	187	NA	NA	3	NA	NA	NA	NA	NA	NA	NA	NA	NA	NA	NA	NA	NA	NA	169.8	28	67.3	30	47	82	10	13.4	11.3	32.5	2	1	2	1	47	25	2	44	17
NA	AT1G15580	auxin.signal.transduction	SALK_112553C	2	exon	1+2	promix	fruit	3	3	I	2	188	NA	NA	2	NA	NA	NA	NA	NA	NA	NA	NA	NA	NA	NA	NA	NA	NA	210.9	27	73.9	29	47	82	7	14.1	11.7	38.2	2	0	2	0	47	25	2	45	18
NA	AT1G59750	auxin.signal.transduction	SALK_079046C	2	exon	1+2	IAA	fruit	3	3	L	1	205	NA	NA	3	369.9585	NA	NA	NA	NA	NA	NA	NA	NA	NA	NA	NA	NA	3.346	47.3	27	26.4	31	47	37	12.2	13	10.7	21.4	3	0	3	0	47	24	4	44	16
NA	AT5G60450	auxin.signal.transduction	SALK_070506C	3	exon	>2	promix	fruit	3	3	L	3	207	NA	NA	2	NA	NA	NA	NA	NA	NA	NA	NA	NA	NA	NA	NA	NA	NA	161	27	58.1	31	47	64	12.3	13.2	11.3	33.1	2	0	2	0	47	25	4	45	16
NA	NA	NA	CS22658	NA	NA	NA	promix	fruit	4	4	B	4	217	NA	NA	2	NA	NA	NA	NA	NA	NA	NA	NA	NA	NA	NA	NA	NA	NA	114.3	28	54.2	31	47	52	14.2	11	9.1	28.5	2	0	2	0	47	26	3	45	16
NA	NA	NA	CS22658	NA	NA	NA	control	fruit	4	4	E	2	233	NA	NA	3	583.8501	NA	NA	NA	NA	NA	NA	NA	NA	NA	NA	NA	NA	4.652	52.2	28	29.3	31	47	32	13.3	13	10.3	25.5	1	0	1	0	47	25	3	44	16
NA	AT2G21050	auxin.transport	SALK_208379C	1	exon	1+2	IAA	fruit	4	4	F	2	239	NA	NA	2	430.2942	NA	NA	NA	NA	NA	NA	NA	NA	NA	NA	NA	NA	3.773	32.5	28	18	31	47	25	11.4	12.7	11.6	25	2	0	2	0	47	26	3	45	16
NA	NA	NA	CS70000	NA	NA	NA	IAA	fruit	10	4	G	2	245	NA	NA	2	670.2653	NA	NA	NA	NA	NA	NA	NA	NA	NA	NA	NA	NA	5.42	46.6	28	20.8	31	47	34	12	11.6	11.4	26.3	2	0	2	0	47	26	3	45	16
NA	NA	NA	CS70000	NA	NA	NA	IAA	fruit	11	4	G	5	248	NA	NA	3	160.3523	NA	NA	NA	NA	NA	NA	NA	NA	NA	NA	NA	NA	1.931	21.6	28	17.8	31	47	18	11.1	10	8.5	16	0	0	0	0	47	25	3	44	16
NA	NA	NA	CS22636	NA	NA	NA	IAA	fruit	4	4	G	6	249	NA	NA	2	342.6089	NA	NA	NA	NA	NA	NA	NA	NA	NA	NA	NA	NA	4.917	47.9	27	24.9	32	47	36	12	11.4	10.1	25.6	2	0	2	0	47	25	5	45	15
NA	AT1G35540	auxin.signal.transduction	SALK_049581C	0	exon	0	promix	fruit	4	4	J	3	264	NA	NA	2	NA	NA	NA	NA	NA	NA	NA	NA	NA	NA	NA	NA	NA	NA	217	27	66.1	31	47	95	12	14.2	11.4	34.7	3	0	3	0	47	25	4	45	16
NA	NA	NA	CS70000	NA	NA	NA	IAA	fruit	12	4	K	3	270	NA	NA	2	246.3125	NA	NA	NA	NA	NA	NA	NA	NA	NA	NA	NA	NA	2.292	23	27	18.1	31	47	20	11.5	11.1	9.7	20.2	2	0	2	0	47	25	4	45	16
NA	NA	NA	CS70000	NA	NA	NA	IAA	fruit	13	5	D	6	300	NA	NA	3	92.4169	NA	NA	NA	NA	NA	NA	NA	NA	NA	NA	NA	NA	1.128	10	27	11.2	31	47	15	7.8	7.6	8.3	13.4	1	0	1	0	47	24	4	44	16
NA	NA	NA	CS22596	NA	NA	NA	control	fruit	5	5	H	3	321	NA	NA	2	576.9282	NA	NA	NA	NA	NA	NA	NA	NA	NA	NA	NA	NA	6.133	45.2	29	22.2	31	47	27	12.1	11.2	9.8	20.7	1	0	1	0	47	27	2	45	16
NA	NA	NA	CS22647	NA	NA	NA	control	fruit	5	5	I	5	329	NA	NA	5	63.1349	NA	NA	NA	NA	NA	NA	NA	NA	NA	NA	NA	NA	3.811	34.3	30	19.6	32	47	29	12.8	11.4	10.8	18.6	1	0	1	0	47	25	2	42	15
NA	AT2G22670	auxin.signal.transduction	SALK_202296C	1	promoter	1+2	IAA	fruit	5	5	K	6	342	NA	NA	3	370.2119	NA	NA	NA	NA	NA	NA	NA	NA	NA	NA	NA	NA	3.46	30.3	27	20.7	32	47	30	12.4	11.6	11	23.6	2	0	2	0	47	24	5	44	15
NA	NA	NA	CS70000	NA	NA	NA	IAA	fruit	16	6	B	1	352	NA	NA	3	247.7015	NA	NA	NA	NA	NA	NA	NA	NA	NA	NA	NA	NA	2.315	42.9	27	25.1	31	47	29	11.7	12.8	11	22.5	1	0	1	0	47	24	4	44	16
NA	AT1G15580	auxin.signal.transduction	SALK_112553C	2	exon	1+2	promix	fruit	6	6	C	5	362	NA	NA	2	NA	NA	NA	NA	NA	NA	NA	NA	NA	NA	NA	NA	NA	NA	211.6	28	64.2	31	47	75	12.5	12.3	10.9	34.2	2	0	2	0	47	26	3	45	16
NA	NA	NA	CS22647	NA	NA	NA	promix	fruit	6	6	E	1	370	NA	NA	2	NA	NA	NA	NA	NA	NA	NA	NA	NA	NA	NA	NA	NA	NA	156.3	28	52	32	47	88	16.5	14.8	11.4	25.5	3	2	3	2	47	26	4	45	15
NA	AT5G57420	auxin.signal.transduction	SALK_134724C	0	promoter	0	promix	fruit	6	6	G	4	385	NA	NA	2	NA	NA	NA	NA	NA	NA	NA	NA	NA	NA	NA	NA	NA	NA	147	30	62.8	32	47	63	10	11.8	10.9	31.8	3	0	3	0	47	28	2	45	15
NA	NA	NA	CS70000	NA	NA	NA	IAA	fruit	17	6	I	4	397	NA	NA	2	368.6212	NA	NA	NA	NA	NA	NA	NA	NA	NA	NA	NA	NA	4.8	40	29	25.9	32	47	28	12.1	11.4	8.7	22.9	2	0	2	0	47	27	3	45	15
NA	NA	NA	CS22647	NA	NA	NA	control	fruit	6	6	J	6	405	NA	NA	2	36.106	NA	NA	NA	NA	NA	NA	NA	NA	NA	NA	NA	NA	1.344	24.1	27	21.4	30	47	17	9.3	9.6	10.2	15.1	0	0	0	0	47	25	3	45	17
NA	AT2G20610	auxin.synthesis.metabolism	SALK_113460C	1	intron	1+2	promix	fruit	1	1	A	1	1	NA	NA	3	NA	NA	NA	NA	NA	NA	NA	NA	NA	NA	NA	NA	NA	NA	233.9	28	53.3	32	48	117	12.3	16.3	12.8	36.5	2	1	4	1	48	25	4	45	16
NA	AT2G21050	auxin.transport	SALK_208379C	1	exon	1+2	control	fruit	1	1	A	4	4	NA	NA	2	345.602	NA	NA	NA	NA	NA	NA	NA	NA	NA	NA	NA	NA	2.979	57	26	22.4	32	48	49	11.7	12.4	11.9	27.1	3	0	3	0	48	24	6	46	16
NA	AT5G15100	auxin.transport	SALK_204263C	0	intron	0	IAA	fruit	1	1	C	2	14	NA	NA	3	639.2446	NA	NA	NA	NA	NA	NA	NA	NA	NA	NA	NA	NA	5.998	55.5	28	24.2	32	48	37	13.5	12.6	9.6	29	3	0	3	0	48	25	4	45	16
NA	AT1G12820	auxin.signal.transduction	SALK_068787C	1	exon	1+2	control	fruit	1	1	F	1	31	NA	NA	4	306.4929	NA	NA	NA	NA	NA	NA	NA	NA	NA	NA	NA	NA	2.94	37.5	28	22.6	32	48	30	9.9	12.4	9.2	25.5	1	0	1	0	48	24	4	44	16
NA	AT4G02980	auxin.signal.transduction	SALK_208329C	4	promoter	>2	promix	fruit	1	1	F	3	33	NA	NA	3	NA	NA	NA	NA	NA	NA	NA	NA	NA	NA	NA	NA	NA	NA	193	28	63.2	31	48	74	14.7	13.5	11	33.5	2	0	2	0	48	25	3	45	17
NA	AT1G15580	auxin.signal.transduction	SALK_112553C	2	exon	1+2	IAA	fruit	1	1	I	3	51	NA	NA	3	278.6217	NA	NA	NA	NA	NA	NA	NA	NA	NA	NA	NA	NA	6.664	40.9	29	27.4	32	48	26	12.6	11.4	10.5	24.4	1	0	1	0	48	26	3	45	16
NA	NA	NA	CS70000	NA	NA	NA	IAA	fruit	3	1	J	6	60	NA	NA	3	289.831	NA	NA	NA	NA	NA	NA	NA	NA	NA	NA	NA	NA	4.841	39.2	28	23.1	32	48	29	12.3	12.4	11	23.3	1	0	1	0	48	25	4	45	16
NA	NA	NA	CS22647	NA	NA	NA	promix	fruit	1	1	L	2	68	NA	NA	2	NA	NA	NA	NA	NA	NA	NA	NA	NA	NA	NA	NA	NA	NA	115.1	27	48.3	31	48	75	14.3	15.9	11.2	26.7	3	1	4	1	48	25	4	46	17
NA	AT1G23080	auxin.transport	SALK_048791C	3	exon	>2	IAA	fruit	2	2	A	4	73	NA	NA	2	278.9963	NA	NA	NA	NA	NA	NA	NA	NA	NA	NA	NA	NA	4.105	44.5	28	25.6	31	48	28	12.7	11.8	10.8	27.1	2	0	2	0	48	26	3	46	17
NA	AT2G22670	auxin.signal.transduction	SALK_202296C	1	promoter	1+2	promix	fruit	2	2	D	4	91	NA	NA	2	NA	NA	NA	NA	NA	NA	NA	NA	NA	NA	NA	NA	NA	NA	262.8	28	76.2	31	48	93	12.3	13.8	11.7	38.5	2	0	3	0	48	26	3	46	17
NA	AT4G02980	auxin.signal.transduction	SALK_208329C	4	promoter	>2	promix	fruit	2	2	E	1	94	NA	NA	4	NA	NA	NA	NA	NA	NA	NA	NA	NA	NA	NA	NA	NA	NA	322.4	27	87.3	28	48	121	15.7	16.7	12.2	45.6	1	1	3	2	48	23	1	44	20
NA	AT5G60450	auxin.signal.transduction	SALK_070506C	3	exon	>2	promix	fruit	2	2	E	2	95	NA	NA	2	NA	NA	NA	NA	NA	NA	NA	NA	NA	NA	NA	NA	NA	NA	263.5	27	66.5	31	48	119	13	14	12.4	40	3	0	5	0	48	25	4	46	17
NA	AT4G02980	auxin.signal.transduction	SALK_208329C	4	promoter	>2	control	fruit	2	2	H	3	114	NA	NA	3	36.0253	NA	NA	NA	NA	NA	NA	NA	NA	NA	NA	NA	NA	0.469	13.8	26	16.6	29	48	13	6	8.6	8.2	14.3	0	0	0	0	48	23	3	45	19
NA	AT2G21050	auxin.transport	SALK_208379C	1	exon	1+2	IAA	fruit	3	3	D	4	160	NA	NA	3	550.8696	NA	NA	NA	NA	NA	NA	NA	NA	NA	NA	NA	NA	6.365	63.7	28	35.3	32	48	47	13.8	13.4	11.4	27.1	2	0	2	0	48	25	4	45	16
NA	NA	NA	CS22617	NA	NA	NA	promix	fruit	3	3	D	6	162	NA	NA	2	NA	NA	NA	NA	NA	NA	NA	NA	NA	NA	NA	NA	NA	NA	394.6	26	83.1	NA	48	207	15.6	15.9	11.9	42.4	4	4	4	4	48	24	NA	46	NA
NA	NA	NA	CS70000	NA	NA	NA	promix	fruit	7	3	E	5	167	NA	NA	2	NA	NA	NA	NA	NA	NA	NA	NA	NA	NA	NA	NA	NA	NA	218.1	28	79.4	30	48	98	7.8	14.8	11	39.3	2	1	2	1	48	26	2	46	18
NA	NA	NA	CS70000	NA	NA	NA	IAA	fruit	7	3	G	4	178	NA	NA	2	203.6467	NA	NA	NA	NA	NA	NA	NA	NA	NA	NA	NA	NA	3.035	37	26	25.3	30	48	29	12	11.1	10.1	22.4	2	0	2	0	48	24	4	46	18
NA	NA	NA	CS22596	NA	NA	NA	control	fruit	3	3	H	2	182	NA	NA	3	313.0309	NA	NA	NA	NA	NA	NA	NA	NA	NA	NA	NA	NA	2.907	33.1	32	24.8	34	48	20	9.7	11.8	10.1	16.4	0	0	0	0	48	29	2	45	14
NA	NA	NA	CS70000	NA	NA	NA	control	fruit	8	3	I	5	191	NA	NA	3	414.398	NA	NA	NA	NA	NA	NA	NA	NA	NA	NA	NA	NA	3.283	61.8	24	19.7	31	48	41	12.3	12.1	9.2	24.5	2	1	2	1	48	21	7	45	17
NA	AT1G34410	auxin.signal.transduction	SALK_020702C	0	exon	0	promix	fruit	3	3	K	4	202	NA	NA	2	NA	NA	NA	NA	NA	NA	NA	NA	NA	NA	NA	NA	NA	NA	177	28	57.7	31	48	80	14.7	14.4	11.8	34.5	2	1	2	1	48	26	3	46	17
NA	NA	NA	CS70000	NA	NA	NA	IAA	fruit	9	3	K	5	203	NA	NA	2	659.6787	NA	NA	NA	NA	NA	NA	NA	NA	NA	NA	NA	NA	7.715	86.7	28	31.6	32	48	50	13	13.1	10.6	30.1	3	0	3	0	48	26	4	46	16
NA	AT2G20610	auxin.synthesis.metabolism	SALK_113460C	1	intron	1+2	IAA	fruit	4	4	C	5	224	NA	NA	3	229.5261	NA	NA	NA	NA	NA	NA	NA	NA	NA	NA	NA	NA	2.841	31.3	28	17.2	32	48	26	11.3	12	11.5	22.9	2	0	2	0	48	25	4	45	16
NA	AT5G15100	auxin.transport	SALK_204263C	0	intron	0	IAA	fruit	4	4	D	2	227	NA	NA	3	281.7117	NA	NA	NA	NA	NA	NA	NA	NA	NA	NA	NA	NA	3.941	32.7	28	21.1	32	48	25	12.2	11.9	10.7	22.4	1	0	1	0	48	25	4	45	16
NA	AT1G59750	auxin.signal.transduction	SALK_079046C	2	exon	1+2	promix	fruit	4	4	D	4	229	NA	NA	2	NA	NA	NA	NA	NA	NA	NA	NA	NA	NA	NA	NA	NA	NA	161.6	29	60.3	32	48	57	15	12.1	11.3	32.2	2	0	2	0	48	27	3	46	16
NA	AT1G12820	auxin.signal.transduction	SALK_068787C	1	exon	1+2	IAA	fruit	4	4	E	6	237	NA	NA	3	171.2929	NA	NA	NA	NA	NA	NA	NA	NA	NA	NA	NA	NA	2.03	20.7	30	14.1	33	48	14	10.9	9.7	10.1	15.5	1	0	1	0	48	27	3	45	15
NA	NA	NA	CS22617	NA	NA	NA	IAA	fruit	4	4	I	6	261	NA	NA	2	176.8338	NA	NA	NA	NA	NA	NA	NA	NA	NA	NA	NA	NA	3.467	29.6	29	18.5	32	48	16	12.7	11.6	10.5	18.3	0	0	0	0	48	27	3	46	16
NA	AT1G35540	auxin.signal.transduction	SALK_049581C	0	exon	0	control	fruit	4	4	J	1	262	NA	NA	2	224.9516	NA	NA	NA	NA	NA	NA	NA	NA	NA	NA	NA	NA	2.262	29.8	27	24	31	48	22	13.3	11.8	7.8	19.1	1	0	1	0	48	25	4	46	17
NA	AT2G22670	auxin.signal.transduction	SALK_202296C	1	promoter	1+2	IAA	fruit	4	4	J	2	263	NA	NA	3	81.9244	NA	NA	NA	NA	NA	NA	NA	NA	NA	NA	NA	NA	0.865	20	29	22.4	32	48	13	12.2	10.2	8	13.9	0	0	0	0	48	26	3	45	16
NA	NA	NA	CS70000	NA	NA	NA	promix	fruit	11	4	K	5	272	NA	NA	4	NA	NA	NA	NA	NA	NA	NA	NA	NA	NA	NA	NA	NA	NA	61.5	31	43	33	48	30	13.6	12.5	10.6	25.9	1	0	1	0	48	27	2	44	15
NA	NA	NA	CS70000	NA	NA	NA	promix	fruit	12	4	L	3	276	NA	NA	2	NA	NA	NA	NA	NA	NA	NA	NA	NA	NA	NA	NA	NA	NA	233.2	29	74.4	32	48	99	6.6	14.9	12.2	37.7	2	1	3	1	48	27	3	46	16
NA	AT1G15580	auxin.signal.transduction	SALK_112553C	2	exon	1+2	IAA	fruit	5	5	A	1	277	NA	NA	2	394.2997	NA	NA	NA	NA	NA	NA	NA	NA	NA	NA	NA	NA	4.737	43.4	30	21.6	33	48	24	12.1	12.1	10.4	20.5	0	0	0	0	48	28	3	46	15
NA	AT4G02980	auxin.signal.transduction	SALK_208329C	4	promoter	>2	IAA	fruit	5	5	B	3	285	NA	NA	4	347.9262	NA	NA	NA	NA	NA	NA	NA	NA	NA	NA	NA	NA	4.1	44.7	30	19.9	33	48	33	11.5	12.1	11.6	24.5	2	0	2	0	48	26	3	44	15
NA	NA	NA	CS22636	NA	NA	NA	IAA	fruit	5	5	C	1	289	NA	NA	4	302.155	NA	NA	NA	NA	NA	NA	NA	NA	NA	NA	NA	NA	3.549	44.3	28	20.3	33	48	31	11.8	11.9	10.8	24.8	2	0	2	0	48	24	5	44	15
NA	AT4G02980	auxin.signal.transduction	SALK_208329C	4	promoter	>2	control	fruit	5	5	C	2	290	NA	NA	3	394.057	NA	NA	NA	NA	NA	NA	NA	NA	NA	NA	NA	NA	4.497	41.9	31	24.8	33	48	30	12.8	12.9	11.4	24	2	0	2	0	48	28	2	45	15
NA	NA	NA	CS22647	NA	NA	NA	IAA	fruit	5	5	E	2	302	NA	NA	2	75.1516	NA	NA	NA	NA	NA	NA	NA	NA	NA	NA	NA	NA	2.983	38.4	30	16.4	33	48	20	12.4	13	10.7	19.3	0	0	0	0	48	28	3	46	15
NA	AT2G21050	auxin.transport	SALK_208379C	1	exon	1+2	control	fruit	5	5	E	4	304	NA	NA	3	136.3968	NA	NA	NA	NA	NA	NA	NA	NA	NA	NA	NA	NA	1.804	35.4	28	20.8	32	48	28	8.3	11	11.6	24.9	1	0	1	0	48	25	4	45	16
NA	AT2G22670	auxin.signal.transduction	SALK_202296C	1	promoter	1+2	promix	fruit	6	6	C	3	360	NA	NA	3	NA	NA	NA	NA	NA	NA	NA	NA	NA	NA	NA	NA	NA	NA	210.6	30	79.1	33	48	71	16.9	14.6	12.1	35	2	0	2	0	48	27	3	45	15
NA	AT2G20610	auxin.synthesis.metabolism	SALK_113460C	1	intron	1+2	IAA	fruit	6	6	D	4	367	NA	NA	2	248.6782	NA	NA	NA	NA	NA	NA	NA	NA	NA	NA	NA	NA	3.566	35.3	29	17.9	33	48	28	11.2	12.7	11.1	25.2	2	0	2	0	48	27	4	46	15
NA	AT2G21050	auxin.transport	SALK_208379C	1	exon	1+2	promix	fruit	6	6	E	6	375	NA	NA	2	NA	NA	NA	NA	NA	NA	NA	NA	NA	NA	NA	NA	NA	NA	349.1	28	101.2	30	48	131	5.7	14.5	11.2	40.7	2	2	4	2	48	26	2	46	18
NA	AT1G59750	auxin.signal.transduction	SALK_079046C	2	exon	1+2	IAA	fruit	6	6	F	6	381	NA	NA	3	302.2185	NA	NA	NA	NA	NA	NA	NA	NA	NA	NA	NA	NA	2.486	40.3	29	23.4	32	48	25	12.7	11.9	9.7	24.3	1	0	1	0	48	26	3	45	16
NA	NA	NA	CS70000	NA	NA	NA	promix	fruit	17	6	H	5	392	NA	NA	2	NA	NA	NA	NA	NA	NA	NA	NA	NA	NA	NA	NA	NA	NA	132.3	30	63.5	32	48	57	15.4	12.4	10.6	31.8	2	0	2	0	48	28	2	46	16
NA	AT1G34410	auxin.signal.transduction	SALK_020702C	0	exon	0	promix	fruit	1	1	A	6	6	NA	NA	3	NA	NA	NA	NA	NA	NA	NA	NA	NA	NA	NA	NA	NA	NA	230.8	29	61.5	32	49	90	12.2	14.7	11.4	35.9	1	1	1	1	49	26	3	46	17
NA	NA	NA	CS22636	NA	NA	NA	promix	fruit	1	1	B	2	8	NA	NA	2	NA	NA	NA	NA	NA	NA	NA	NA	NA	NA	NA	NA	NA	NA	138.4	27	38.3	35	49	80	11.3	13.2	11.5	37.9	3	0	3	0	49	25	8	47	14
NA	AT1G23080	auxin.transport	SALK_048791C	3	exon	>2	IAA	fruit	1	1	C	5	17	NA	NA	3	462.3135	NA	NA	NA	NA	NA	NA	NA	NA	NA	NA	NA	NA	5.934	58.2	28	21.6	33	49	38	10.5	13.5	10.5	29.5	2	0	2	0	49	25	5	46	16
NA	NA	NA	CS22636	NA	NA	NA	IAA	fruit	1	1	F	5	35	NA	NA	3	389.6554	NA	NA	NA	NA	NA	NA	NA	NA	NA	NA	NA	NA	5.06	53.2	29	31.2	33	49	41	12.1	10	10.4	27.3	3	0	3	0	49	26	4	46	16
NA	AT1G12820	auxin.signal.transduction	SALK_068787C	1	exon	1+2	IAA	fruit	1	1	G	2	38	NA	NA	3	463.6969	NA	NA	NA	NA	NA	NA	NA	NA	NA	NA	NA	NA	6.884	57.8	28	23	32	49	41	11.9	13.1	11.7	27	2	0	2	0	49	25	4	46	17
NA	AT1G23080	auxin.transport	SALK_048791C	3	exon	>2	promix	fruit	1	1	J	2	56	NA	NA	2	NA	NA	NA	NA	NA	NA	NA	NA	NA	NA	NA	NA	NA	NA	173.1	29	62	31	49	73	12.1	12.8	10	35.5	2	0	2	0	49	27	2	47	18
NA	NA	NA	CS70000	NA	NA	NA	promix	fruit	3	1	J	3	57	NA	NA	2	NA	NA	NA	NA	NA	NA	NA	NA	NA	NA	NA	NA	NA	NA	145.2	30	56	33	49	71	8.9	13.7	10.9	34.6	2	0	2	0	49	28	3	47	16
NA	AT2G22670	auxin.signal.transduction	SALK_202296C	1	promoter	1+2	promix	fruit	1	1	J	4	58	NA	NA	3	NA	NA	NA	NA	NA	NA	NA	NA	NA	NA	NA	NA	NA	NA	233.7	30	76.9	33	49	87	14.5	14.4	12.3	38.6	2	0	2	0	49	27	3	46	16
NA	AT5G15100	auxin.transport	SALK_204263C	0	intron	0	promix	fruit	2	2	C	1	82	NA	NA	3	NA	NA	NA	NA	NA	NA	NA	NA	NA	NA	NA	NA	NA	NA	242.8	28	79.9	29	49	89	13	14	12.3	43	0	2	0	3	49	25	1	46	20
NA	AT5G57420	auxin.signal.transduction	SALK_134724C	0	promoter	0	promix	fruit	2	2	D	6	93	NA	NA	2	NA	NA	NA	NA	NA	NA	NA	NA	NA	NA	NA	NA	NA	NA	272.6	30	68.7	33	49	113	10.4	15.1	11.7	39.1	2	0	5	0	49	28	3	47	16
NA	AT1G59750	auxin.signal.transduction	SALK_079046C	2	exon	1+2	promix	fruit	2	2	E	3	96	NA	NA	3	NA	NA	NA	NA	NA	NA	NA	NA	NA	NA	NA	NA	NA	NA	175	30	66.1	32	49	69	14.9	13.1	10.6	36.6	2	0	2	0	49	27	2	46	17
NA	NA	NA	CS22647	NA	NA	NA	promix	fruit	2	2	H	1	112	NA	NA	2	NA	NA	NA	NA	NA	NA	NA	NA	NA	NA	NA	NA	NA	NA	183.1	30	47.7	33	49	135	14.8	12.8	11.5	17.6	0	6	0	12	49	28	3	47	16
NA	AT5G60450	auxin.signal.transduction	SALK_070506C	3	exon	>2	IAA	fruit	3	3	A	2	140	NA	NA	2	487.2033	NA	NA	NA	NA	NA	NA	NA	NA	NA	NA	NA	NA	4.165	74.9	29	29.7	33	49	55	12.8	12.6	10.3	25	2	1	2	1	49	27	4	47	16
NA	AT1G35540	auxin.signal.transduction	SALK_049581C	0	exon	0	control	fruit	3	3	B	3	147	NA	NA	2	545.1075	NA	NA	NA	NA	NA	NA	NA	NA	NA	NA	NA	NA	4.371	60.1	30	33.4	33	49	42	11.5	13.4	10	27.2	2	0	2	0	49	28	3	47	16
NA	AT2G21050	auxin.transport	SALK_208379C	1	exon	1+2	promix	fruit	3	3	B	5	149	NA	NA	2	NA	NA	NA	NA	NA	NA	NA	NA	NA	NA	NA	NA	NA	NA	290.8	28	62.1	31	49	144	9.8	15	10.5	37.5	2	1	4	1	49	26	3	47	18
NA	AT1G80390	auxin.signal.transduction	SALK_150265C	0	no.info	0	promix	fruit	3	3	C	4	154	NA	NA	2	NA	NA	NA	NA	NA	NA	NA	NA	NA	NA	NA	NA	NA	NA	218.1	28	68.5	33	49	96	10.6	14.2	9.9	33.6	3	0	3	0	49	26	5	47	16
NA	AT2G22670	auxin.signal.transduction	SALK_202296C	1	promoter	1+2	IAA	fruit	3	3	F	1	169	NA	NA	2	691.2258	NA	NA	NA	NA	NA	NA	NA	NA	NA	NA	NA	NA	6.7	66.1	29	27.6	32	49	42	13.2	14.1	10.4	27.4	2	0	2	0	49	27	3	47	17
NA	AT5G57420	auxin.signal.transduction	SALK_134724C	0	promoter	0	promix	fruit	3	3	F	5	173	NA	NA	2	NA	NA	NA	NA	NA	NA	NA	NA	NA	NA	NA	NA	NA	NA	395.2	26	97.5	29	49	146	13.8	14	11.1	42.6	2	2	2	0	49	24	3	47	20
NA	AT1G34410	auxin.signal.transduction	SALK_020702C	0	exon	0	IAA	fruit	3	3	F	6	174	NA	NA	2	211.6376	NA	NA	NA	NA	NA	NA	NA	NA	NA	NA	NA	NA	1.973	31.8	29	32.5	33	49	27	11.6	10.4	7.9	18.3	1	0	1	0	49	27	4	47	16
NA	NA	NA	CS22658	NA	NA	NA	promix	fruit	3	3	G	5	179	NA	NA	3	NA	NA	NA	NA	NA	NA	NA	NA	NA	NA	NA	NA	NA	NA	239.2	31	91.8	31	49	103	11.4	14.1	10.5	39.9	2	1	2	1	49	28	0	46	18
NA	AT2G20610	auxin.synthesis.metabolism	SALK_113460C	1	intron	1+2	promix	fruit	3	3	H	4	184	NA	NA	2	NA	NA	NA	NA	NA	NA	NA	NA	NA	NA	NA	NA	NA	NA	297.7	28	89.3	31	49	105	14.7	13.9	11.4	40.8	3	0	3	0	49	26	3	47	18
NA	AT1G34410	auxin.signal.transduction	SALK_020702C	0	exon	0	IAA	fruit	4	4	A	1	208	NA	NA	4	273.2383	NA	NA	NA	NA	NA	NA	NA	NA	NA	NA	NA	NA	3.844	50.5	31	26.3	34	49	30	13.2	12.1	10.5	26.2	1	0	1	0	49	27	3	45	15
NA	NA	NA	CS22596	NA	NA	NA	control	fruit	4	4	E	1	232	NA	NA	3	317.0904	NA	NA	NA	NA	NA	NA	NA	NA	NA	NA	NA	NA	3.898	40.7	31	16.7	33	49	27	7.5	10.9	11.1	20.5	1	0	1	0	49	28	2	46	16
NA	AT2G22670	auxin.signal.transduction	SALK_202296C	1	promoter	1+2	control	fruit	4	4	I	3	258	NA	NA	3	103.264	NA	NA	NA	NA	NA	NA	NA	NA	NA	NA	NA	NA	1.078	22.2	28	30.6	32	49	18	10.8	10	8.3	19.4	0	0	0	0	49	25	4	46	17
NA	NA	NA	CS22647	NA	NA	NA	IAA	fruit	4	4	I	5	260	NA	NA	2	39.5117	NA	NA	NA	NA	NA	NA	NA	NA	NA	NA	NA	NA	1.119	15	30	13.3	32	49	14	10.6	10.1	9	12.6	0	0	0	0	49	28	2	47	17
NA	AT5G60450	auxin.signal.transduction	SALK_070506C	3	exon	>2	IAA	fruit	5	5	F	5	311	NA	NA	3	565.6304	NA	NA	NA	NA	NA	NA	NA	NA	NA	NA	NA	NA	6.855	56.4	30	22.5	33	49	25	13	11.8	9.9	24.6	1	0	1	0	49	27	3	46	16
NA	AT1G23080	auxin.transport	SALK_048791C	3	exon	>2	IAA	fruit	5	5	G	1	313	NA	NA	3	199.0834	NA	NA	NA	NA	NA	NA	NA	NA	NA	NA	NA	NA	1.749	22.1	29	14	33	49	19	10.1	9.6	10.4	18.8	1	0	1	0	49	26	4	46	16
NA	NA	NA	CS70000	NA	NA	NA	promix	fruit	14	5	G	6	318	NA	NA	3	NA	NA	NA	NA	NA	NA	NA	NA	NA	NA	NA	NA	NA	NA	382.5	29	92	32	49	148	12.8	13.3	12.8	41.3	1	2	5	5	49	26	3	46	17
NA	NA	NA	CS70000	NA	NA	NA	control	fruit	14	5	J	2	332	NA	NA	5	56.5488	NA	NA	NA	NA	NA	NA	NA	NA	NA	NA	NA	NA	0.612	11.5	29	12.7	33	49	14	7.3	7.5	8.6	13.6	1	0	1	0	49	24	4	44	16
NA	AT1G34410	auxin.signal.transduction	SALK_020702C	0	exon	0	IAA	fruit	6	6	A	2	347	NA	NA	2	179.4642	NA	NA	NA	NA	NA	NA	NA	NA	NA	NA	NA	NA	2.253	36.2	27	21.1	32	49	33	10.5	11.9	9.4	20.6	1	1	1	1	49	25	5	47	17
NA	AT1G23080	auxin.transport	SALK_048791C	3	exon	>2	IAA	fruit	6	6	A	3	348	NA	NA	3	358.6437	NA	NA	NA	NA	NA	NA	NA	NA	NA	NA	NA	NA	3.548	45	29	22.7	34	49	29	10.6	11.8	10	25.7	2	0	2	0	49	26	5	46	15
NA	AT1G15580	auxin.signal.transduction	SALK_112553C	2	exon	1+2	control	fruit	6	6	A	5	350	NA	NA	3	172.8439	NA	NA	NA	NA	NA	NA	NA	NA	NA	NA	NA	NA	1.493	26	24	12.5	28	49	41	4.4	2.1	2.3	13.5	1	2	1	2	49	21	4	46	21
NA	NA	NA	CS70000	NA	NA	NA	control	fruit	17	6	C	4	361	NA	NA	3	104.8851	NA	NA	NA	NA	NA	NA	NA	NA	NA	NA	NA	NA	1.077	24	21	12.9	25	49	51	6.5	1.3	6.4	15.6	2	2	2	2	49	18	4	46	24
NA	NA	NA	CS22617	NA	NA	NA	promix	fruit	6	6	F	4	379	NA	NA	2	NA	NA	NA	NA	NA	NA	NA	NA	NA	NA	NA	NA	NA	NA	206.2	28	68.6	32	49	99	14.5	12.5	10.7	31.6	4	1	4	1	49	26	4	47	17
NA	NA	NA	CS22596	NA	NA	NA	promix	fruit	6	6	K	6	411	NA	NA	4	NA	NA	NA	NA	NA	NA	NA	NA	NA	NA	NA	NA	NA	NA	297.9	30	89.5	33	49	150	9.4	12.2	10.1	31.1	7	0	7	0	49	26	3	45	16
NA	NA	NA	CS22658	NA	NA	NA	IAA	fruit	1	1	B	3	9	NA	NA	3	565.9798	NA	NA	NA	NA	NA	NA	NA	NA	NA	NA	NA	NA	5.697	70.5	29	28.7	33	50	49	12.5	12.8	9.8	29.7	3	0	3	0	50	26	4	47	17
NA	AT5G57420	auxin.signal.transduction	SALK_134724C	0	promoter	0	promix	fruit	1	1	B	4	10	NA	NA	2	NA	NA	NA	NA	NA	NA	NA	NA	NA	NA	NA	NA	NA	NA	195.4	29	66.4	32	50	87	10.3	13.2	9.9	32.3	2	1	2	0	50	27	3	48	18
NA	AT2G46530	auxin.signal.transduction	SALK_063778C	4	exon	>2	IAA	fruit	1	1	B	6	12	NA	NA	3	290.5213	NA	NA	NA	NA	NA	NA	NA	NA	NA	NA	NA	NA	2.29	39.5	30	25.3	34	50	26	10.8	11.8	11.1	25.3	1	0	1	1	50	27	4	47	16
NA	AT2G21050	auxin.transport	SALK_208379C	1	exon	1+2	promix	fruit	1	1	C	1	13	NA	NA	2	NA	NA	NA	NA	NA	NA	NA	NA	NA	NA	NA	NA	NA	NA	2336	29	61	32	50	89	10.7	14.2	9.6	36.7	2	0	2	0	50	27	3	48	18
NA	AT5G15100	auxin.transport	SALK_204263C	0	intron	0	promix	fruit	1	1	C	3	15	NA	NA	2	NA	NA	NA	NA	NA	NA	NA	NA	NA	NA	NA	NA	NA	NA	2333	29	63.8	32	50	96	12.8	13.7	11.4	35	2	1	2	1	50	27	3	48	18
NA	AT5G57420	auxin.signal.transduction	SALK_134724C	0	promoter	0	IAA	fruit	1	1	H	1	43	NA	NA	3	583.1949	NA	NA	NA	NA	NA	NA	NA	NA	NA	NA	NA	NA	6.239	51.5	31	29.6	34	50	33	12.3	11.8	11.2	24.8	2	0	2	0	50	28	3	47	16
NA	AT1G23080	auxin.transport	SALK_048791C	3	exon	>2	control	fruit	1	1	H	5	47	NA	NA	3	366.4559	NA	NA	NA	NA	NA	NA	NA	NA	NA	NA	NA	NA	3.235	41.6	29	23.8	34	50	34	11.2	12	9.2	24.6	2	0	2	0	50	26	5	47	16
NA	NA	NA	CS22617	NA	NA	NA	promix	fruit	1	1	J	1	55	NA	NA	2	NA	NA	NA	NA	NA	NA	NA	NA	NA	NA	NA	NA	NA	NA	232.5	26	71.4	33	50	105	15	12.9	11.4	37.4	4	0	4	0	50	24	7	48	17
NA	AT1G12820	auxin.signal.transduction	SALK_068787C	1	exon	1+2	control	fruit	2	2	B	2	77	NA	NA	3	369.6645	NA	NA	NA	NA	NA	NA	NA	NA	NA	NA	NA	NA	3.524	48.9	29	20.7	34	50	38	12.9	12.6	10.1	23.9	3	0	3	0	50	26	5	47	16
NA	AT4G02980	auxin.signal.transduction	SALK_208329C	4	promoter	>2	IAA	fruit	2	2	B	4	79	NA	NA	4	753.5656	NA	NA	NA	NA	NA	NA	NA	NA	NA	NA	NA	NA	6.909	79.2	31	34.2	34	50	45	13.5	13.1	10	27.8	2	0	2	0	50	27	3	46	16
NA	AT1G59750	auxin.signal.transduction	SALK_079046C	2	exon	1+2	IAA	fruit	2	2	D	2	89	NA	NA	3	406.0436	NA	NA	NA	NA	NA	NA	NA	NA	NA	NA	NA	NA	6.502	49.9	30	25.2	34	50	30	12.5	13.1	11.3	27	2	0	2	0	50	27	4	47	16
NA	AT1G34410	auxin.signal.transduction	SALK_020702C	0	exon	0	control	fruit	2	2	F	4	103	NA	NA	3	254.9416	NA	NA	NA	NA	NA	NA	NA	NA	NA	NA	NA	NA	3.204	44.8	32	24	35	50	31	12.6	13.1	11.3	25.1	2	0	2	0	50	29	3	47	15
NA	NA	NA	CS22647	NA	NA	NA	IAA	fruit	2	2	H	2	113	NA	NA	2	124.947	NA	NA	NA	NA	NA	NA	NA	NA	NA	NA	NA	NA	4.38	55.1	33	26.3	35	50	32	14.4	14	12.5	24.2	1	0	1	0	50	31	2	48	15
NA	NA	NA	CS22617	NA	NA	NA	promix	fruit	2	2	J	1	124	NA	NA	2	NA	NA	NA	NA	NA	NA	NA	NA	NA	NA	NA	NA	NA	NA	185	29	71.8	34	50	86	13	14.4	11.4	33	4	0	4	0	50	27	5	48	16
NA	AT2G20610	auxin.synthesis.metabolism	SALK_113460C	1	intron	1+2	control	fruit	3	3	A	4	142	NA	NA	3	270.3794	NA	NA	NA	NA	NA	NA	NA	NA	NA	NA	NA	NA	1.837	31.7	26	16.8	32	50	36	5.7	9.1	6.3	17.8	1	2	1	2	50	23	6	47	18
NA	AT1G59750	auxin.signal.transduction	SALK_079046C	2	exon	1+2	promix	fruit	3	3	H	5	185	NA	NA	3	NA	NA	NA	NA	NA	NA	NA	NA	NA	NA	NA	NA	NA	NA	288.7	29	76	33	50	117	10.4	14.4	11.8	41	3	1	3	1	50	26	4	47	17
NA	AT1G35540	auxin.signal.transduction	SALK_049581C	0	exon	0	promix	fruit	3	3	K	3	201	NA	NA	2	NA	NA	NA	NA	NA	NA	NA	NA	NA	NA	NA	NA	NA	NA	106.3	31	56.2	34	50	54	11.8	12.9	11.5	30.4	2	0	2	0	50	29	3	48	16
NA	NA	NA	CS22658	NA	NA	NA	IAA	fruit	3	3	L	2	206	NA	NA	3	303.5714	NA	NA	NA	NA	NA	NA	NA	NA	NA	NA	NA	NA	2.344	32	31	20.1	34	50	29	11.6	12.8	11	23.4	1	1	1	1	50	28	3	47	16
NA	AT1G59750	auxin.signal.transduction	SALK_079046C	2	exon	1+2	IAA	fruit	4	4	B	5	218	NA	NA	3	380.7536	NA	NA	NA	NA	NA	NA	NA	NA	NA	NA	NA	NA	3.105	39.8	32	24.8	34	50	23	13.5	12	9.7	19.6	0	0	0	0	50	29	2	47	16
NA	NA	NA	CS22596	NA	NA	NA	promix	fruit	5	5	E	3	303	NA	NA	3	NA	NA	NA	NA	NA	NA	NA	NA	NA	NA	NA	NA	NA	NA	151.9	33	63.8	36	50	83	11.5	11.3	10.1	26.6	3	0	3	0	50	30	3	47	14
NA	AT4G02980	auxin.signal.transduction	SALK_208329C	4	promoter	>2	IAA	fruit	6	6	D	6	369	NA	NA	3	235.8756	NA	NA	NA	NA	NA	NA	NA	NA	NA	NA	NA	NA	2.824	26.4	31	22.8	35	50	24	9.5	10.1	12.4	21	2	0	2	0	50	28	4	47	15
NA	NA	NA	CS22658	NA	NA	NA	IAA	fruit	6	6	E	3	372	NA	NA	4	325.4999	NA	NA	NA	NA	NA	NA	NA	NA	NA	NA	NA	NA	2.953	37.1	32	27.5	35	50	26	12.3	13.7	11.7	23.5	2	0	2	0	50	28	3	46	15
NA	AT1G59750	auxin.signal.transduction	SALK_079046C	2	exon	1+2	promix	fruit	6	6	F	1	376	NA	NA	3	NA	NA	NA	NA	NA	NA	NA	NA	NA	NA	NA	NA	NA	NA	128.9	32	54	35	50	52	15.2	13.9	12.1	31.6	2	0	2	0	50	29	3	47	15
NA	AT2G22670	auxin.signal.transduction	SALK_202296C	1	promoter	1+2	IAA	fruit	6	6	F	5	380	NA	NA	4	252.9299	NA	NA	NA	NA	NA	NA	NA	NA	NA	NA	NA	NA	2.384	24.5	31	16.9	35	50	19	11.9	11.9	9.6	18.6	1	0	1	0	50	27	4	46	15
NA	AT5G15100	auxin.transport	SALK_204263C	0	intron	0	control	fruit	6	6	K	5	410	NA	NA	3	268.7272	NA	NA	NA	NA	NA	NA	NA	NA	NA	NA	NA	NA	1.819	49.7	24	16.1	35	50	49	10.2	11.3	10.3	19.2	1	4	1	5	50	21	11	47	15
NA	NA	NA	CS22658	NA	NA	NA	promix	fruit	1	1	A	5	5	NA	NA	3	NA	NA	NA	NA	NA	NA	NA	NA	NA	NA	NA	NA	NA	NA	175.7	30	63.4	34	51	78	15	13.8	10.3	33.4	3	0	3	0	51	27	4	48	17
NA	NA	NA	CS70000	NA	NA	NA	promix	fruit	1	1	B	1	7	NA	NA	3	NA	NA	NA	NA	NA	NA	NA	NA	NA	NA	NA	NA	NA	NA	282.5	31	79.9	35	51	103	11.7	14.2	12.5	39.1	3	0	3	0	51	28	4	48	16
NA	AT1G80390	auxin.signal.transduction	SALK_150265C	0	no.info	0	IAA	fruit	1	1	C	6	18	NA	NA	3	329.7147	NA	NA	NA	NA	NA	NA	NA	NA	NA	NA	NA	NA	4.18	48.9	32	22.8	35	51	39	12.6	12.7	11.4	26.7	2	0	2	0	51	29	3	48	16
NA	AT1G35540	auxin.signal.transduction	SALK_049581C	0	exon	0	control	fruit	1	1	D	6	24	NA	NA	3	159.5099	NA	NA	NA	NA	NA	NA	NA	NA	NA	NA	NA	NA	1.167	24.5	30	13.8	34	51	29	8.9	10.8	8.9	19.6	0	2	0	2	51	27	4	48	17
NA	NA	NA	CS70000	NA	NA	NA	IAA	fruit	1	1	E	1	25	NA	NA	3	646.8197	NA	NA	NA	NA	NA	NA	NA	NA	NA	NA	NA	NA	6.101	59.5	31	28.2	35	51	43	13.1	12.5	11.5	27.3	3	0	3	0	51	28	4	48	16
NA	AT5G57420	auxin.signal.transduction	SALK_134724C	0	promoter	0	control	fruit	1	1	F	4	34	NA	NA	2	610.1259	NA	NA	NA	NA	NA	NA	NA	NA	NA	NA	NA	NA	5.957	76	31	30.2	35	51	46	12.6	12.3	11.8	28.2	2	0	2	0	51	29	4	49	16
NA	AT1G12820	auxin.signal.transduction	SALK_068787C	1	exon	1+2	IAA	fruit	2	2	G	2	107	NA	NA	4	377.4464	NA	NA	NA	NA	NA	NA	NA	NA	NA	NA	NA	NA	5.645	66.2	31	34.4	36	51	47	13.7	12.6	10.4	27.3	3	0	3	0	51	27	5	47	15
NA	AT1G34410	auxin.signal.transduction	SALK_020702C	0	exon	0	promix	fruit	2	2	K	6	135	NA	NA	3	NA	NA	NA	NA	NA	NA	NA	NA	NA	NA	NA	NA	NA	NA	269.4	32	87.8	34	51	98	14.6	14.2	12.9	36.7	1	1	2	1	51	29	2	48	17
NA	NA	NA	CS22596	NA	NA	NA	control	fruit	2	2	L	3	138	NA	NA	2	68.0681	NA	NA	NA	NA	NA	NA	NA	NA	NA	NA	NA	NA	0.954	15.7	32	19.9	33	51	25	4.6	7.9	3.9	13.9	1	0	1	0	51	30	1	49	18
NA	AT1G35540	auxin.signal.transduction	SALK_049581C	0	exon	0	IAA	fruit	3	3	A	6	144	NA	NA	3	399.586	NA	NA	NA	NA	NA	NA	NA	NA	NA	NA	NA	NA	4.202	64.4	30	35.1	34	51	51	11.8	12.6	10	23.6	3	0	3	0	51	27	4	48	17
NA	AT5G57420	auxin.signal.transduction	SALK_134724C	0	promoter	0	IAA	fruit	3	3	I	6	192	NA	NA	3	462.4392	NA	NA	NA	NA	NA	NA	NA	NA	NA	NA	NA	NA	5.327	60.5	31	26.7	36	51	34	13.2	13.4	11.1	28.8	1	0	1	0	51	28	5	48	15
NA	AT1G35540	auxin.signal.transduction	SALK_049581C	0	exon	0	IAA	fruit	4	4	C	2	221	NA	NA	3	220.7444	NA	NA	NA	NA	NA	NA	NA	NA	NA	NA	NA	NA	2.457	28.1	32	15.6	35	51	26	11.1	11.6	12.4	23	2	0	2	0	51	29	3	48	16
NA	NA	NA	CS22617	NA	NA	NA	promix	fruit	4	4	J	4	265	NA	NA	2	NA	NA	NA	NA	NA	NA	NA	NA	NA	NA	NA	NA	NA	NA	337.7	26	85	35	51	142	15.3	13.6	11	37.5	5	0	6	0	51	24	9	49	16
NA	AT1G59750	auxin.signal.transduction	SALK_079046C	2	exon	1+2	control	fruit	5	5	D	4	298	NA	NA	5	198.352	NA	NA	NA	NA	NA	NA	NA	NA	NA	NA	NA	NA	2.024	29.5	31	15.4	35	51	28	10.8	9.9	10.6	21.1	2	0	2	0	51	26	4	46	16
NA	NA	NA	CS22617	NA	NA	NA	IAA	fruit	6	6	H	4	391	NA	NA	2	347.3724	NA	NA	NA	NA	NA	NA	NA	NA	NA	NA	NA	NA	4.422	35.4	31	15.5	34	51	20	9.5	13	10.5	22.3	0	0	0	0	51	29	3	49	17
NA	AT5G60450	auxin.signal.transduction	SALK_070506C	3	exon	>2	control	fruit	1	1	A	2	2	NA	NA	2	419.503	NA	NA	NA	NA	NA	NA	NA	NA	NA	NA	NA	NA	2.245	43.8	29	18.9	35	52	42	7.7	11.1	8.1	19.6	1	2	1	2	52	27	6	50	17
NA	AT2G20610	auxin.synthesis.metabolism	SALK_113460C	1	intron	1+2	control	fruit	1	1	A	3	3	NA	NA	2	479.0685	NA	NA	NA	NA	NA	NA	NA	NA	NA	NA	NA	NA	2.75	54.2	29	26.3	35	52	53	11.3	10.9	11	22.8	2	2	2	2	52	27	6	50	17
NA	AT1G59750	auxin.signal.transduction	SALK_079046C	2	exon	1+2	IAA	fruit	1	1	G	3	39	NA	NA	3	551.7617	NA	NA	NA	NA	NA	NA	NA	NA	NA	NA	NA	NA	6.838	70	33	35	36	52	38	13.7	13.1	12.9	28.6	2	0	2	0	52	30	3	49	16
NA	AT2G20610	auxin.synthesis.metabolism	SALK_113460C	1	intron	1+2	IAA	fruit	1	1	G	5	41	NA	NA	2	408.6664	NA	NA	NA	NA	NA	NA	NA	NA	NA	NA	NA	NA	5.73	55.6	33	28	37	52	35	12.8	13	11.7	26	2	0	2	0	52	31	4	50	15
NA	NA	NA	CS22596	NA	NA	NA	promix	fruit	2	2	C	3	84	NA	NA	3	NA	NA	NA	NA	NA	NA	NA	NA	NA	NA	NA	NA	NA	NA	194	32	72.6	35	52	97	12.6	11.3	10.3	29.2	3	1	3	1	52	29	3	49	17
NA	AT1G23080	auxin.transport	SALK_048791C	3	exon	>2	promix	fruit	3	3	D	1	157	NA	NA	3	NA	NA	NA	NA	NA	NA	NA	NA	NA	NA	NA	NA	NA	NA	332.6	32	101	36	52	111	9.6	13.2	12.5	37.1	3	0	5	0	52	29	4	49	16
NA	NA	NA	CS22647	NA	NA	NA	IAA	fruit	1	1	F	2	32	NA	NA	3	248.4404	NA	NA	NA	NA	NA	NA	NA	NA	NA	NA	NA	NA	5.73	67.6	33	26.1	36	53	30	15	13.5	11.8	25.3	0	0	0	0	53	30	3	50	17
NA	NA	NA	CS70000	NA	NA	NA	IAA	fruit	2	1	H	2	44	NA	NA	4	277.3526	NA	NA	NA	NA	NA	NA	NA	NA	NA	NA	NA	NA	3.16	39.1	33	26.1	37	53	22	12.7	12	10.1	25	1	0	1	0	53	29	4	49	16
NA	AT2G20610	auxin.synthesis.metabolism	SALK_113460C	1	intron	1+2	IAA	fruit	2	2	B	1	76	NA	NA	2	602.9215	NA	NA	NA	NA	NA	NA	NA	NA	NA	NA	NA	NA	5.744	61.6	34	29.8	37	53	33	13.3	12.2	11.5	25	2	0	2	0	53	32	3	51	16
NA	NA	NA	CS22658	NA	NA	NA	IAA	fruit	2	2	E	6	99	NA	NA	9	224.2616	NA	NA	NA	NA	NA	NA	NA	NA	NA	NA	NA	NA	1.853	23.5	35	17.4	39	53	17	11.4	11.8	9.6	17.1	1	0	1	0	53	26	4	44	14
NA	NA	NA	CS70000	NA	NA	NA	promix	fruit	5	2	I	3	120	NA	NA	2	NA	NA	NA	NA	NA	NA	NA	NA	NA	NA	NA	NA	NA	NA	263.3	32	74.3	35	53	124	12.2	13.5	19.8	23.3	1	6	2	8	53	30	3	51	18
NA	AT1G35540	auxin.signal.transduction	SALK_049581C	0	exon	0	control	fruit	2	2	J	4	127	NA	NA	3	43.2819	NA	NA	NA	NA	NA	NA	NA	NA	NA	NA	NA	NA	0.671	16.7	22	14.2	28	53	30	2.8	7.9	1.8	15.2	2	0	3	0	53	19	6	50	25
NA	NA	NA	CS22596	NA	NA	NA	promix	fruit	3	3	B	2	146	NA	NA	2	NA	NA	NA	NA	NA	NA	NA	NA	NA	NA	NA	NA	NA	NA	186.2	36	69.7	37	53	71	12.3	10.9	10.1	29.1	2	0	2	0	53	34	1	51	16
NA	NA	NA	CS22647	NA	NA	NA	promix	fruit	3	3	C	2	152	NA	NA	4	NA	NA	NA	NA	NA	NA	NA	NA	NA	NA	NA	NA	NA	NA	138.5	33	56.6	36	53	92	14.7	15.6	11.3	24.9	2	3	2	0	53	29	3	49	17
NA	AT1G34410	auxin.signal.transduction	SALK_020702C	0	exon	0	promix	fruit	4	4	H	6	255	NA	NA	2	NA	NA	NA	NA	NA	NA	NA	NA	NA	NA	NA	NA	NA	NA	276.6	32	68.7	36	53	120	9.3	14.5	12.1	38.7	2	1	4	1	53	30	4	51	17
NA	AT1G35540	auxin.signal.transduction	SALK_049581C	0	exon	0	IAA	fruit	5	5	H	6	324	NA	NA	4	174.9856	NA	NA	NA	NA	NA	NA	NA	NA	NA	NA	NA	NA	2.317	22.7	35	13.3	39	53	19	10.6	11.9	10.7	19.5	2	0	2	0	53	31	4	49	14
NA	NA	NA	CS22636	NA	NA	NA	control	fruit	6	6	G	1	382	NA	NA	3	40.7568	NA	NA	NA	NA	NA	NA	NA	NA	NA	NA	NA	NA	0.51	11.3	32	14	37	53	16	7.6	5.7	6.3	13.4	0	0	0	0	53	29	5	50	16
NA	NA	NA	CS22647	NA	NA	NA	IAA	fruit	3	3	E	6	168	NA	NA	2	210.1184	NA	NA	NA	NA	NA	NA	NA	NA	NA	NA	NA	NA	5.284	67.8	33	41.5	37	54	27	14.7	12.5	11.8	26.7	0	0	0	0	54	31	4	52	17
NA	NA	NA	CS22647	NA	NA	NA	promix	fruit	4	4	I	4	259	NA	NA	3	NA	NA	NA	NA	NA	NA	NA	NA	NA	NA	NA	NA	NA	NA	265.4	37	66.9	40	54	135	15.9	4.7	11.1	26.4	3	5	3	6	54	34	3	51	14
NA	AT1G59750	auxin.signal.transduction	SALK_079046C	2	exon	1+2	promix	fruit	5	5	E	5	305	NA	NA	4	NA	NA	NA	NA	NA	NA	NA	NA	NA	NA	NA	NA	NA	NA	51.4	36	35.7	39	54	19	11.5	11.7	9.1	22.1	0	0	0	0	54	32	3	50	15
NA	AT1G15580	auxin.signal.transduction	SALK_112553C	2	exon	1+2	IAA	fruit	6	6	B	5	356	NA	NA	3	352.3007	NA	NA	NA	NA	NA	NA	NA	NA	NA	NA	NA	NA	3.414	41.6	34	34.2	40	54	26	9.3	11.6	10.1	22.5	1	0	1	0	54	31	6	51	14
NA	NA	NA	CS22596	NA	NA	NA	promix	fruit	1	1	B	5	11	NA	NA	3	NA	NA	NA	NA	NA	NA	NA	NA	NA	NA	NA	NA	NA	NA	202.4	34	72.6	37	55	99	9.2	10.9	9.6	29.6	4	0	4	0	55	31	3	52	18
NA	AT1G12820	auxin.signal.transduction	SALK_068787C	1	exon	1+2	promix	fruit	1	1	L	1	67	NA	NA	2	NA	NA	NA	NA	NA	NA	NA	NA	NA	NA	NA	NA	NA	NA	283.5	31	77.6	36	55	109	10	14.2	11.4	39	1	1	3	2	55	29	5	53	19
NA	NA	NA	CS22617	NA	NA	NA	IAA	fruit	2	2	D	5	92	NA	NA	3	297.985	NA	NA	NA	NA	NA	NA	NA	NA	NA	NA	NA	NA	4.532	52.3	34	25.3	39	55	34	13.3	13.7	13	28.6	2	0	2	0	55	31	5	52	16
NA	AT2G21050	auxin.transport	SALK_208379C	1	exon	1+2	IAA	fruit	6	6	B	4	355	NA	NA	4	261.908	NA	NA	NA	NA	NA	NA	NA	NA	NA	NA	NA	NA	3.104	32.6	35	24.5	40	55	28	9.3	12.9	10	24.1	2	0	2	0	55	31	5	51	15
NA	NA	NA	CS22647	NA	NA	NA	control	fruit	3	3	B	4	148	NA	NA	2	335.0449	NA	NA	NA	NA	NA	NA	NA	NA	NA	NA	NA	NA	6.419	63.8	37	33.1	40	56	25	15.5	13	13.4	24	1	0	1	0	56	35	3	54	16
NA	AT5G60450	auxin.signal.transduction	SALK_070506C	3	exon	>2	control	fruit	3	3	E	1	163	NA	NA	3	359.1991	NA	NA	NA	NA	NA	NA	NA	NA	NA	NA	NA	NA	2.838	44	36	19.6	40	56	39	8	12.6	9.5	22	1	1	1	1	56	33	4	53	16
NA	NA	NA	CS22647	NA	NA	NA	control	fruit	4	4	D	1	226	NA	NA	3	66.0204	NA	NA	NA	NA	NA	NA	NA	NA	NA	NA	NA	NA	2.112	39.3	37	22.4	41	56	20	13.3	13.1	11.7	19.1	0	0	0	0	56	34	4	53	15
NA	NA	NA	CS22596	NA	NA	NA	IAA	fruit	5	5	A	2	278	NA	NA	3	531.768	NA	NA	NA	NA	NA	NA	NA	NA	NA	NA	NA	NA	6.48	48.4	38	21.8	41	56	22	8.1	11.7	11.1	19.1	0	0	0	0	56	35	3	53	15
NA	AT1G15580	auxin.signal.transduction	SALK_112553C	2	exon	1+2	control	fruit	5	5	H	4	322	NA	NA	3	7.4181	NA	NA	NA	NA	NA	NA	NA	NA	NA	NA	NA	NA	0.108	2.2	37	11.2	NA	56	6	2.3	5.3	2.5	4.6	0	0	0	0	56	34	NA	53	NA
NA	NA	NA	CS22617	NA	NA	NA	IAA	fruit	1	1	C	4	16	NA	NA	7	381.0537	NA	NA	NA	NA	NA	NA	NA	NA	NA	NA	NA	NA	5.697	55.1	36	22.3	40	57	35	7	14.2	10.8	25.8	1	0	1	0	57	29	4	50	17
NA	NA	NA	CS22596	NA	NA	NA	IAA	fruit	1	1	E	5	29	NA	NA	3	790.6448	NA	NA	NA	NA	NA	NA	NA	NA	NA	NA	NA	NA	10.86	69	47	35.4	50	NA	26	12.8	11.4	10	15.6	2	0	2	0	57	44	3	NA	NA
NA	AT1G34410	auxin.signal.transduction	SALK_020702C	0	exon	0	control	fruit	1	1	K	1	61	NA	NA	3	324.3359	NA	NA	NA	NA	NA	NA	NA	NA	NA	NA	NA	NA	2.351	59.6	39	22.5	45	NA	63	9.4	11.1	11	22.8	1	5	1	5	57	36	6	NA	NA
NA	NA	NA	CS70000	NA	NA	NA	IAA	fruit	4	2	B	5	80	NA	NA	3	376.0709	NA	NA	NA	NA	NA	NA	NA	NA	NA	NA	NA	NA	4.695	40.8	37	23.9	42	57	32	11.9	12.9	10.7	25.8	2	0	2	0	57	34	5	54	15
NA	NA	NA	CS22596	NA	NA	NA	IAA	fruit	3	3	B	1	145	NA	NA	3	715.5532	NA	NA	NA	NA	NA	NA	NA	NA	NA	NA	NA	NA	10.231	90.5	46	38.6	48	NA	38	13.7	11.8	10.8	17.8	3	0	3	0	57	43	2	NA	NA
NA	AT1G34410	auxin.signal.transduction	SALK_020702C	0	exon	0	control	fruit	4	4	B	2	215	NA	NA	5	9.9565	NA	NA	NA	NA	NA	NA	NA	NA	NA	NA	NA	NA	0.081	1.3	48	12.7	54	57	5	1.1	1.1	1.7	3.3	0	0	0	0	57	43	6	52	3
NA	AT2G20610	auxin.synthesis.metabolism	SALK_113460C	1	intron	1+2	control	fruit	4	4	F	4	241	NA	NA	5	22.1916	NA	NA	NA	NA	NA	NA	NA	NA	NA	NA	NA	NA	0.47	7.3	53	17.5	57	NA	4	NA	NA	NA	3.5	0	0	0	0	57	48	4	NA	NA
NA	NA	NA	CS22596	NA	NA	NA	IAA	fruit	4	4	L	1	274	NA	NA	2	108.4635	NA	NA	NA	NA	NA	NA	NA	NA	NA	NA	NA	NA	3.57	41.4	42	24.3	45	NA	21	11.1	9.5	10.1	12.2	1	0	1	0	57	40	3	NA	NA
NA	NA	NA	CS22647	NA	NA	NA	promix	fruit	5	5	H	2	320	NA	NA	2	NA	NA	NA	NA	NA	NA	NA	NA	NA	NA	NA	NA	NA	NA	57.7	42	36.3	45	57	28	13.3	12.2	11.1	20.4	1	0	1	0	57	40	3	55	12
NA	NA	NA	CS22647	NA	NA	NA	IAA	fruit	6	6	I	6	399	NA	NA	3	121.7823	NA	NA	NA	NA	NA	NA	NA	NA	NA	NA	NA	NA	1.99	12.1	NA	NA	NA	NA	0	NA	NA	NA	NA	NA	NA	NA	NA	57	NA	NA	NA	NA
NA	NA	NA	CS22596	NA	NA	NA	IAA	fruit	6	6	J	4	403	NA	NA	2	36.9845	NA	NA	NA	NA	NA	NA	NA	NA	NA	NA	NA	NA	0.822	15.7	46	17.7	48	NA	10	9.5	10.5	10.7	6.7	0	0	0	0	57	44	2	NA	NA
NA	NA	NA	CS22596	NA	NA	NA	IAA	fruit	2	2	B	3	78	NA	NA	NA	NA	NA	NA	NA	NA	NA	NA	NA	NA	NA	NA	NA	NA	NA	NA	NA	NA	NA	NA	NA	NA	NA	NA	NA	NA	NA	NA	NA	NA	NA	NA	NA	NA
NA	AT1G59750	auxin.signal.transduction	SALK_079046C	2	exon	1+2	control	fruit	2	2	E	4	97	NA	NA	NA	NA	NA	NA	NA	NA	NA	NA	NA	NA	NA	NA	NA	NA	NA	NA	NA	NA	NA	NA	NA	NA	NA	NA	NA	NA	NA	NA	NA	NA	NA	NA	NA	NA
NA	AT2G20610	auxin.synthesis.metabolism	SALK_113460C	1	intron	1+2	promix	fruit	2	2	G	6	111	NA	NA	NA	NA	NA	NA	NA	NA	NA	NA	NA	NA	NA	NA	NA	NA	NA	NA	NA	NA	NA	NA	NA	NA	NA	NA	NA	NA	NA	NA	NA	NA	NA	NA	NA	NA
NA	AT5G57420	auxin.signal.transduction	SALK_134724C	0	promoter	0	IAA	fruit	2	2	J	6	129	NA	NA	7	NA	NA	NA	NA	NA	NA	NA	NA	NA	NA	NA	NA	NA	NA	NA	NA	NA	NA	NA	NA	NA	NA	NA	NA	NA	NA	NA	NA	NA	NA	NA	NA	NA
NA	NA	NA	CS22647	NA	NA	NA	control	fruit	2	2	L	2	137	NA	NA	2	NA	NA	NA	NA	NA	NA	NA	NA	NA	NA	NA	NA	NA	NA	NA	NA	NA	NA	NA	NA	NA	NA	NA	NA	NA	NA	NA	NA	NA	NA	NA	NA	NA
NA	NA	NA	CS70000	NA	NA	NA	control	fruit	7	3	B	6	150	NA	NA	6	NA	NA	NA	NA	NA	NA	NA	NA	NA	NA	NA	NA	NA	NA	NA	NA	NA	NA	NA	NA	NA	NA	NA	NA	NA	NA	NA	NA	NA	NA	NA	NA	NA
NA	AT5G57420	auxin.signal.transduction	SALK_134724C	0	promoter	0	control	fruit	3	3	C	1	151	NA	NA	3	NA	NA	NA	NA	NA	NA	NA	NA	NA	NA	NA	NA	NA	NA	NA	NA	NA	NA	NA	NA	NA	NA	NA	NA	NA	NA	NA	NA	NA	NA	NA	NA	NA
NA	AT1G59750	auxin.signal.transduction	SALK_079046C	2	exon	1+2	control	fruit	3	3	J	5	197	NA	NA	3	NA	NA	NA	NA	NA	NA	NA	NA	NA	NA	NA	NA	NA	NA	NA	NA	NA	NA	NA	NA	NA	NA	NA	NA	NA	NA	NA	NA	NA	NA	NA	NA	NA
NA	AT1G35540	auxin.signal.transduction	SALK_049581C	0	exon	0	promix	fruit	5	5	A	5	281	NA	NA	NA	NA	NA	NA	NA	NA	NA	NA	NA	NA	NA	NA	NA	NA	NA	NA	NA	NA	NA	NA	NA	NA	NA	NA	NA	NA	NA	NA	NA	NA	NA	NA	NA	NA
NA	AT5G60450	auxin.signal.transduction	SALK_070506C	3	exon	>2	promix	fruit	5	5	K	4	340	NA	NA	NA	NA	NA	NA	NA	NA	NA	NA	NA	NA	NA	NA	NA	NA	NA	NA	NA	NA	NA	NA	NA	NA	NA	NA	NA	NA	NA	NA	NA	NA	NA	NA	NA	NA
NA	AT5G60450	auxin.signal.transduction	SALK_070506C	3	exon	>2	control	fruit	5	5	L	3	345	NA	NA	NA	NA	NA	NA	NA	NA	NA	NA	NA	NA	NA	NA	NA	NA	NA	NA	NA	NA	NA	NA	NA	NA	NA	NA	NA	NA	NA	NA	NA	NA	NA	NA	NA	NA
NA	NA	NA	CS70000	NA	NA	NA	control	fruit	16	6	B	6	357	NA	NA	5	NA	NA	NA	NA	NA	NA	NA	NA	NA	NA	NA	NA	NA	NA	NA	NA	NA	NA	NA	NA	NA	NA	NA	NA	NA	NA	NA	NA	NA	NA	NA	NA	NA
NA	AT2G46530	auxin.signal.transduction	SALK_063778C	4	exon	>2	IAA	fruit	6	6	I	2	395	NA	NA	NA	NA	NA	NA	NA	NA	NA	NA	NA	NA	NA	NA	NA	NA	NA	NA	NA	NA	NA	NA	NA	NA	NA	NA	NA	NA	NA	NA	NA	NA	NA	NA	NA	NA
NA	AT2G20610	auxin.synthesis.metabolism	SALK_113460C	1	intron	1+2	control	fruit	6	6	K	1	406	NA	NA	5	NA	NA	NA	NA	NA	NA	NA	NA	NA	NA	NA	NA	NA	NA	NA	NA	NA	NA	NA	NA	NA	NA	NA	NA	NA	NA	NA	NA	NA	NA	NA	NA	NA
[truncated: 15 more columns]
